# Supplementary material for: Tris(naphthalen-1-yl)phosphane chloro­form hemisolvate
Source: Acta Crystallogr Sect E Struct Rep Online. 2012 Nov 30;68(Pt 12):o3484. doi: 10.1107/S1600536812048234 (PMC3589056; doi:10.1107/S1600536812048234)
Supplement: Supplementary file 1 [file e-68-o3484-sup1.cif]

##############################################################################
#                                                                            #
# This CIF contains the data in a paper accepted for publication in          #
# Acta Crystallographica Section E. It conforms to the requirements of       #
# Notes for Authors for Acta Crystallographica Section E, and has been       #
# peer reviewed under the auspices of the IUCr Commission on Journals.       #
#                                                                            #
# Full details of the Crystallographic Information File format               #
# are given in the paper "The Crystallographic Information File (CIF):       #
# a New Standard Archive File for Crystallography" by S. R. Hall, F. H.      #
# Allen and I. D. Brown [Acta Cryst. (1991), A47, 655-685].                  #
#                                                                            #
# The current version of the core CIF dictionary is obtainable from          #
# ftp://ftp.iucr.org/pub/cif_core.dic.                                       #
#                                                                            #
# Software is freely available for graphical display of the structure(s)     #
# in this CIF. For information consult the CIF software page                 #
# http://www.iucr.org/resources/cif/software.                                #
#                                                                            #
# This file may be used for bona fide research purposes within the           #
# scientific community so long as proper attribution is given to the journal # 
# article from which it was obtained.                                        #
#                                                                            #
##############################################################################
data_global
_audit_creation_method     'WinGX routine CIF_UPDATE'
_audit_conform_dict_name     cif_core.dic
_audit_conform_dict_version     2.4
_journal_data_validation_number     ?
_journal_date_recd_electronic     2012-11-15
_journal_date_accepted     2012-11-24
_journal_name_full     'Acta Crystallographica, Section E'
_journal_year     2012
_journal_volume     68
_journal_issue     12
_journal_page_first     o3484
_journal_page_last     o3484
_journal_paper_category     QO
_journal_paper_doi     10.1107/S1600536812048234
_journal_coeditor_code     LH5561
_publ_contact_author_name     'Muller, Alfred'
_publ_contact_author_address
;
Research Centre for Synthesis and Catalysis
Department of Chemistry
University of Johannesburg (APK Campus)
PO Box 524
Auckland Park
Johannesburg
2006
South Africa
;
_publ_contact_author_email     'mullera@uj.ac.za'
_publ_contact_author_fax     '+27-11-559 2819'
_publ_contact_author_phone     '+27-11-559 2359'
_publ_section_title
;
Tris(naphthalen-1-yl)phosphane chloroform hemisolvate
;
loop_
    _publ_author_name
    _publ_author_footnote
    _publ_author_address
    'Davis, Wade L.' .
;
Research Centre for Synthesis and Catalysis
Department of Chemistry
University of Johannesburg (APK Campus)
PO Box 524
Auckland Park
Johannesburg
2006
South Africa
;
    'Muller, Alfred' .
;
Research Centre for Synthesis and Catalysis
Department of Chemistry
University of Johannesburg (APK Campus)
PO Box 524
Auckland Park
Johannesburg
2006
South Africa
;
data_I
_audit_creation_method     'WinGX routine CIF_UPDATE'
_chemical_name_systematic
;
Tris(naphthalen-1-yl)phosphane chloroform hemisolvate
;
_chemical_formula_moiety     'C30 H21 P, 0.5(C H Cl3)'
_chemical_formula_sum     'C30.5 H21.5 Cl1.5 P'
_chemical_formula_iupac     'C30 H21 P, 0.5C H Cl3'
_chemical_formula_weight     472.12
_symmetry_cell_setting     monoclinic
_symmetry_space_group_name_H-M     'P 21/c'
_symmetry_space_group_name_Hall     '-P 2ybc'
loop_
    _symmetry_equiv_pos_as_xyz
    'x, y, z'
    '-x, y+1/2, -z+1/2'
    '-x, -y, -z'
    'x, -y-1/2, z-1/2'
_cell_length_a     9.197(3)
_cell_length_b     14.564(5)
_cell_length_c     18.675(5)
_cell_angle_alpha     90
_cell_angle_beta     107.061(14)
_cell_angle_gamma     90
_cell_volume     2391.3(13)
_cell_formula_units_Z     4
_cell_measurement_reflns_used     2813
_cell_measurement_theta_min     2.32
_cell_measurement_theta_max     24.30
_cell_measurement_temperature     100(2)
_exptl_crystal_description     'needle'
_exptl_crystal_colour     'colourless'
_exptl_crystal_size_max     0.3
_exptl_crystal_size_mid     0.072
_exptl_crystal_size_min     0.072
_exptl_crystal_density_diffrn     1.311
_exptl_crystal_density_method     'not measured'
_exptl_crystal_F_000     980
_exptl_absorpt_coefficient_mu     0.3
_exptl_absorpt_correction_type     multi-scan
_exptl_absorpt_process_details
;
(SADABS; Bruker, 2008)
;
_exptl_absorpt_correction_T_min     0.9155
_exptl_absorpt_correction_T_max     0.9793
_exptl_special_details
;
The intensity data was collected on a Bruker Apex DUO 4 K CCD diffractometer
using an exposure time of 120 s/frame. A total of 1041 frames were collected
with a frame width of 0.5\% covering up to \q = 28.38\% with 99.2%
completeness accomplished.
;
_diffrn_ambient_temperature     100(2)
_diffrn_radiation_type     MoK\a
_diffrn_radiation_wavelength     0.71073
_diffrn_radiation_source     'sealed tube'
_diffrn_radiation_monochromator     graphite
_diffrn_measurement_device_type     'Bruker APEX DUO 4K-CCD'
_diffrn_measurement_method     '\f and \w scans'
_diffrn_detector_area_resol_mean     8.4
_diffrn_reflns_number     23695
_diffrn_reflns_av_R_equivalents     0.1073
_diffrn_reflns_theta_min     1.8
_diffrn_reflns_theta_max     28.38
_diffrn_reflns_theta_full     28.38
_diffrn_measured_fraction_theta_max     0.992
_diffrn_measured_fraction_theta_full     0.992
_diffrn_reflns_limit_h_min     -12
_diffrn_reflns_limit_h_max     12
_diffrn_reflns_limit_k_min     -18
_diffrn_reflns_limit_k_max     19
_diffrn_reflns_limit_l_min     -24
_diffrn_reflns_limit_l_max     24
_diffrn_standards_number     0
_diffrn_standards_interval_count     0
_diffrn_standards_interval_time     0
_diffrn_standards_decay_%     0
_refine_special_details
;
Refinement of <i>F</i>^2^ against ALL reflections. The weighted <i>R</i>-factor
<i>wR</i> and goodness of fit <i>S</i> are based on <i>F</i>^2^, conventional
<i>R</i>-factors <i>R</i> are based on <i>F</i>, with <i>F</i> set to zero for
negative <i>F</i>^2^. The threshold expression of <i>F</i>^2^ >
\s(<i>F</i>^2^) is used only for calculating <i>R</i>-factors(gt) <i>etc</i>.
and is not relevant to the choice of reflections for refinement.
<i>R</i>-factors based on <i>F</i>^2^ are statistically about twice as large
as those based on <i>F</i>, and <i>R</i>- factors based on ALL data will be
even larger.
;
_reflns_number_total     5950
_reflns_number_gt     3713
_reflns_threshold_expression     I>2\s(I)
_refine_ls_structure_factor_coef     Fsqd
_refine_ls_matrix_type     full
_refine_ls_R_factor_all     0.1157
_refine_ls_R_factor_gt     0.0664
_refine_ls_wR_factor_gt     0.1617
_refine_ls_wR_factor_ref     0.1935
_refine_ls_goodness_of_fit_ref     1.023
_refine_ls_restrained_S_all     1.023
_refine_ls_number_reflns     5950
_refine_ls_number_parameters     316
_refine_ls_number_restraints     0
_refine_ls_hydrogen_treatment     constr
_refine_ls_weighting_scheme     calc
_refine_ls_weighting_details
         'calc w=1/[\s^2^(Fo^2^)+(0.1042P)^2^+0.0263P] where P=(Fo^2^+2Fc^2^)/3'
_atom_sites_solution_hydrogens     geom
_atom_sites_solution_primary     direct
_atom_sites_solution_secondary     difmap
_refine_ls_shift/su_max     0
_refine_ls_shift/su_mean     0
_refine_diff_density_max     0.866
_refine_diff_density_min     -0.569
_refine_ls_extinction_method     none
loop_
    _atom_type_symbol
    _atom_type_description
    _atom_type_scat_dispersion_real
    _atom_type_scat_dispersion_imag
    _atom_type_scat_source
    C C 0.0033 0.0016 'International Tables Vol C Tables 4.2.6.8 and 6.1.1.4'
    H H 0 0 'International Tables Vol C Tables 4.2.6.8 and 6.1.1.4'
    Cl Cl 0.1484 0.1585 'International Tables Vol C Tables 4.2.6.8 and 6.1.1.4'
    P P 0.1023 0.0942 'International Tables Vol C Tables 4.2.6.8 and 6.1.1.4'
_computing_data_collection     'APEX2 (Bruker, 2011)'
_computing_cell_refinement     'SAINT (Bruker, 2008)'
_computing_data_reduction     'SAINT and XPREP (Bruker, 2008)'
_computing_structure_solution     'SIR97 (Altomare <i>et al.</i>, 1999)'
_computing_structure_refinement     'SHELXL97 (Sheldrick, 2008)'
_computing_molecular_graphics     'DIAMOND (Brandenburg & Putz, 2005)'
_computing_publication_material
                            'publCIF (Westrip, 2010) and WinGX (Farrugia, 2012)'
loop_
    _atom_site_type_symbol
    _atom_site_label
    _atom_site_fract_x
    _atom_site_fract_y
    _atom_site_fract_z
    _atom_site_U_iso_or_equiv
    _atom_site_adp_type
    _atom_site_calc_flag
    _atom_site_refinement_flags
    _atom_site_occupancy
    _atom_site_disorder_assembly
    _atom_site_disorder_group
    P P1 0.73007(7) 0.85270(5) 0.62816(4) 0.02204(18) Uani d . 1 . .
    C C1 0.6589(3) 0.80104(19) 0.53493(14) 0.0251(5) Uani d . 1 . .
    C C2 0.7611(3) 0.74531(18) 0.50785(15) 0.0269(6) Uani d . 1 . .
    C C3 0.9148(3) 0.72986(19) 0.54983(15) 0.0277(6) Uani d . 1 . .
    H H3 0.9534 0.7578 0.5963 0.033 Uiso calc R 1 . .
    C C4 1.0071(4) 0.6744(2) 0.52300(17) 0.0373(7) Uani d . 1 . .
    H H4 1.1069 0.664 0.5518 0.045 Uiso calc R 1 . .
    C C5 0.9517(5) 0.6332(2) 0.4522(2) 0.0502(9) Uani d . 1 . .
    H H5 1.0149 0.5956 0.4343 0.06 Uiso calc R 1 . .
    C C6 0.8055(4) 0.6484(2) 0.40970(18) 0.0474(9) Uani d . 1 . .
    H H6 0.7708 0.6216 0.3625 0.057 Uiso calc R 1 . .
    C C7 0.7056(4) 0.7039(2) 0.43570(16) 0.0353(7) Uani d . 1 . .
    C C8 0.5525(4) 0.7185(2) 0.39308(17) 0.0439(8) Uani d . 1 . .
    H H8 0.5166 0.6925 0.3457 0.053 Uiso calc R 1 . .
    C C9 0.4568(4) 0.7699(2) 0.42033(18) 0.0427(8) Uani d . 1 . .
    H H9 0.3559 0.7775 0.3921 0.051 Uiso calc R 1 . .
    C C10 0.5105(3) 0.8114(2) 0.49096(17) 0.0354(7) Uani d . 1 . .
    H H10 0.4443 0.8469 0.5086 0.042 Uiso calc R 1 . .
    C C11 0.8153(3) 0.95984(18) 0.60744(15) 0.0243(5) Uani d . 1 . .
    C C12 0.9083(3) 1.01264(17) 0.66864(15) 0.0237(5) Uani d . 1 . .
    C C13 0.9367(3) 0.98622(19) 0.74493(15) 0.0265(6) Uani d . 1 . .
    H H13 0.8914 0.9334 0.7565 0.032 Uiso calc R 1 . .
    C C14 1.0293(3) 1.0370(2) 0.80119(16) 0.0312(6) Uani d . 1 . .
    H H14 1.0476 1.0181 0.8506 0.037 Uiso calc R 1 . .
    C C15 1.0980(3) 1.1185(2) 0.78521(17) 0.0325(6) Uani d . 1 . .
    H H15 1.1608 1.1529 0.824 0.039 Uiso calc R 1 . .
    C C16 1.0719(3) 1.14612(19) 0.71339(16) 0.0302(6) Uani d . 1 . .
    H H16 1.1168 1.2 0.7035 0.036 Uiso calc R 1 . .
    C C17 0.9776(3) 1.09469(18) 0.65280(16) 0.0262(6) Uani d . 1 . .
    C C18 0.9538(3) 1.12187(19) 0.57754(17) 0.0316(6) Uani d . 1 . .
    H H18 0.999 1.1754 0.5672 0.038 Uiso calc R 1 . .
    C C19 0.8659(3) 1.0710(2) 0.52010(16) 0.0307(6) Uani d . 1 . .
    H H19 0.8516 1.0895 0.4709 0.037 Uiso calc R 1 . .
    C C20 0.7961(3) 0.98966(19) 0.53533(16) 0.0281(6) Uani d . 1 . .
    H H20 0.7357 0.9555 0.4956 0.034 Uiso calc R 1 . .
    C C21 0.5560(3) 0.89395(18) 0.64718(14) 0.0238(5) Uani d . 1 . .
    C C22 0.5185(3) 0.98566(19) 0.64516(15) 0.0270(6) Uani d . 1 . .
    H H22 0.5778 1.028 0.6289 0.032 Uiso calc R 1 . .
    C C23 0.3931(3) 1.01723(19) 0.66694(15) 0.0293(6) Uani d . 1 . .
    H H23 0.3705 1.0796 0.6647 0.035 Uiso calc R 1 . .
    C C24 0.3042(3) 0.9567(2) 0.69129(15) 0.0269(6) Uani d . 1 . .
    H H24 0.2224 0.9783 0.7061 0.032 Uiso calc R 1 . .
    C C25 0.3358(3) 0.86131(19) 0.69407(14) 0.0248(5) Uani d . 1 . .
    C C26 0.2434(3) 0.7973(2) 0.71761(15) 0.0302(6) Uani d . 1 . .
    H H26 0.1604 0.8183 0.7318 0.036 Uiso calc R 1 . .
    C C27 0.2735(3) 0.7053(2) 0.71984(16) 0.0344(7) Uani d . 1 . .
    H H27 0.212 0.6642 0.7357 0.041 Uiso calc R 1 . .
    C C28 0.3985(3) 0.6730(2) 0.69789(17) 0.0345(7) Uani d . 1 . .
    H H28 0.4186 0.6103 0.699 0.041 Uiso calc R 1 . .
    C C29 0.4911(3) 0.73308(19) 0.67483(16) 0.0297(6) Uani d . 1 . .
    H H29 0.5735 0.7105 0.661 0.036 Uiso calc R 1 . .
    C C30 0.4632(3) 0.82826(18) 0.67181(15) 0.0248(6) Uani d . 1 . .
    Cl Cl1 0.68271(18) 0.46375(16) 0.50033(11) 0.0583(5) Uani d P 0.5 A -1
    Cl Cl2 0.3885(2) 0.49626(13) 0.39948(12) 0.0646(6) Uani d P 0.5 A -1
    Cl Cl3 0.4575(3) 0.55581(16) 0.55292(13) 0.0727(6) Uani d P 0.5 A -1
    C C31 0.4885(7) 0.4716(4) 0.4923(4) 0.0397(14) Uani d P 0.5 A -1
    H H31 0.4538 0.4123 0.5059 0.048 Uiso calc PR 0.5 A -1
loop_
    _atom_site_aniso_label
    _atom_site_aniso_U_11
    _atom_site_aniso_U_22
    _atom_site_aniso_U_33
    _atom_site_aniso_U_12
    _atom_site_aniso_U_13
    _atom_site_aniso_U_23
    P1 0.0227(3) 0.0153(3) 0.0283(4) 0.0009(2) 0.0078(3) 0.0026(3)
    C1 0.0304(13) 0.0181(13) 0.0257(13) -0.0033(10) 0.0064(11) 0.0056(11)
    C2 0.0379(14) 0.0167(13) 0.0263(14) -0.0059(11) 0.0100(12) 0.0026(11)
    C3 0.0392(14) 0.0205(14) 0.0267(14) -0.0006(11) 0.0149(12) 0.0035(11)
    C4 0.0479(17) 0.0290(16) 0.0412(17) 0.0038(13) 0.0229(14) 0.0015(14)
    C5 0.080(3) 0.0308(19) 0.055(2) -0.0040(16) 0.042(2) -0.0103(16)
    C6 0.078(2) 0.0366(19) 0.0331(17) -0.0182(17) 0.0254(17) -0.0112(15)
    C7 0.0557(18) 0.0221(15) 0.0292(15) -0.0128(13) 0.0143(14) 0.0002(12)
    C8 0.061(2) 0.0358(19) 0.0274(16) -0.0208(15) 0.0018(15) 0.0008(14)
    C9 0.0409(16) 0.041(2) 0.0363(17) -0.0134(14) -0.0040(14) 0.0095(15)
    C10 0.0340(14) 0.0288(17) 0.0368(16) -0.0055(12) 0.0002(13) 0.0099(13)
    C11 0.0214(11) 0.0177(13) 0.0351(15) 0.0024(9) 0.0102(11) 0.0032(11)
    C12 0.0231(11) 0.0154(12) 0.0354(15) 0.0014(9) 0.0129(11) 0.0014(11)
    C13 0.0302(13) 0.0179(13) 0.0351(15) -0.0013(10) 0.0153(12) -0.0001(11)
    C14 0.0419(15) 0.0260(15) 0.0305(15) -0.0044(12) 0.0180(13) -0.0054(12)
    C15 0.0361(14) 0.0226(15) 0.0427(17) -0.0059(11) 0.0178(13) -0.0103(13)
    C16 0.0338(13) 0.0159(13) 0.0458(17) -0.0035(10) 0.0196(13) -0.0045(12)
    C17 0.0265(12) 0.0151(13) 0.0402(16) 0.0015(10) 0.0149(11) 0.0007(11)
    C18 0.0345(14) 0.0175(14) 0.0468(17) -0.0016(10) 0.0181(13) 0.0070(12)
    C19 0.0337(14) 0.0243(15) 0.0349(16) 0.0014(11) 0.0115(12) 0.0108(12)
    C20 0.0278(13) 0.0205(14) 0.0356(15) 0.0008(10) 0.0088(12) 0.0027(12)
    C21 0.0217(11) 0.0187(13) 0.0306(14) 0.0016(9) 0.0071(11) 0.0045(11)
    C22 0.0256(12) 0.0181(13) 0.0375(16) 0.0014(10) 0.0098(12) 0.0068(11)
    C23 0.0306(14) 0.0201(14) 0.0362(16) 0.0056(11) 0.0081(12) 0.0019(12)
    C24 0.0222(12) 0.0290(15) 0.0291(14) 0.0048(10) 0.0068(11) 0.0019(12)
    C25 0.0204(11) 0.0268(14) 0.0252(13) 0.0000(10) 0.0036(10) 0.0039(11)
    C26 0.0220(12) 0.0346(16) 0.0323(15) -0.0031(11) 0.0053(11) 0.0049(13)
    C27 0.0294(13) 0.0329(16) 0.0393(17) -0.0092(12) 0.0075(12) 0.0091(13)
    C28 0.0334(14) 0.0202(14) 0.0476(18) -0.0021(11) 0.0081(13) 0.0086(13)
    C29 0.0275(13) 0.0212(14) 0.0410(17) 0.0033(10) 0.0110(12) 0.0095(12)
    C30 0.0246(12) 0.0206(14) 0.0286(14) -0.0009(10) 0.0069(11) 0.0038(11)
    Cl1 0.0349(8) 0.0726(14) 0.0590(12) 0.0079(8) 0.0009(8) -0.0100(10)
    Cl2 0.0631(11) 0.0349(10) 0.0680(13) 0.0079(8) -0.0239(10) -0.0142(9)
    Cl3 0.0889(15) 0.0602(14) 0.0794(15) 0.0005(11) 0.0409(13) -0.0266(12)
    C31 0.046(3) 0.026(3) 0.051(4) -0.009(3) 0.020(3) -0.008(3)
_geom_special_details
;
All e.s.d.'s (except the e.s.d. in the dihedral angle between two l.s. planes)
are estimated using the full covariance matrix. The cell e.s.d.'s are taken
into account individually in the estimation of e.s.d.'s in distances, angles
and torsion angles; correlations between e.s.d.'s in cell parameters are only
used when they are defined by crystal symmetry. An approximate (isotropic)
treatment of cell e.s.d.'s is used for estimating e.s.d.'s involving l.s.
planes.
;
loop_
    _geom_bond_atom_site_label_1
    _geom_bond_atom_site_label_2
    _geom_bond_site_symmetry_2
    _geom_bond_distance
    _geom_bond_publ_flag
    P1 C1 . 1.832(3) ?
    P1 C11 . 1.838(3) ?
    P1 C21 . 1.840(2) ?
    C1 C10 . 1.379(4) ?
    C1 C2 . 1.441(4) ?
    C2 C3 . 1.419(4) ?
    C2 C7 . 1.427(4) ?
    C3 C4 . 1.369(4) ?
    C3 H3 . 0.93 ?
    C4 C5 . 1.404(5) ?
    C4 H4 . 0.93 ?
    C5 C6 . 1.364(5) ?
    C5 H5 . 0.93 ?
    C6 C7 . 1.413(5) ?
    C6 H6 . 0.93 ?
    C7 C8 . 1.415(5) ?
    C8 C9 . 1.363(5) ?
    C8 H8 . 0.93 ?
    C9 C10 . 1.403(4) ?
    C9 H9 . 0.93 ?
    C10 H10 . 0.93 ?
    C11 C20 . 1.376(4) ?
    C11 C12 . 1.434(4) ?
    C12 C13 . 1.424(4) ?
    C12 C17 . 1.426(4) ?
    C13 C14 . 1.360(4) ?
    C13 H13 . 0.93 ?
    C14 C15 . 1.416(4) ?
    C14 H14 . 0.93 ?
    C15 C16 . 1.353(4) ?
    C15 H15 . 0.93 ?
    C16 C17 . 1.420(4) ?
    C16 H16 . 0.93 ?
    C17 C18 . 1.414(4) ?
    C18 C19 . 1.358(4) ?
    C18 H18 . 0.93 ?
    C19 C20 . 1.415(4) ?
    C19 H19 . 0.93 ?
    C20 H20 . 0.93 ?
    C21 C22 . 1.377(4) ?
    C21 C30 . 1.444(3) ?
    C22 C23 . 1.408(3) ?
    C22 H22 . 0.93 ?
    C23 C24 . 1.368(4) ?
    C23 H23 . 0.93 ?
    C24 C25 . 1.417(4) ?
    C24 H24 . 0.93 ?
    C25 C26 . 1.416(4) ?
    C25 C30 . 1.436(3) ?
    C26 C27 . 1.367(4) ?
    C26 H26 . 0.93 ?
    C27 C28 . 1.410(4) ?
    C27 H27 . 0.93 ?
    C28 C29 . 1.375(4) ?
    C28 H28 . 0.93 ?
    C29 C30 . 1.408(4) ?
    C29 H29 . 0.93 ?
    Cl1 C31 . 1.752(7) ?
    Cl2 C31 . 1.745(8) ?
    Cl3 C31 . 1.748(7) ?
    C31 H31 . 0.98 ?
loop_
    _geom_angle_atom_site_label_1
    _geom_angle_atom_site_label_2
    _geom_angle_atom_site_label_3
    _geom_angle_site_symmetry_1
    _geom_angle_site_symmetry_3
    _geom_angle
    _geom_angle_publ_flag
    C1 P1 C11 . . 101.78(12) ?
    C1 P1 C21 . . 103.24(12) ?
    C11 P1 C21 . . 102.27(12) ?
    C10 C1 C2 . . 119.1(3) ?
    C10 C1 P1 . . 122.4(2) ?
    C2 C1 P1 . . 118.48(19) ?
    C3 C2 C7 . . 118.5(3) ?
    C3 C2 C1 . . 122.8(2) ?
    C7 C2 C1 . . 118.7(2) ?
    C4 C3 C2 . . 121.0(3) ?
    C4 C3 H3 . . 119.5 ?
    C2 C3 H3 . . 119.5 ?
    C3 C4 C5 . . 120.3(3) ?
    C3 C4 H4 . . 119.9 ?
    C5 C4 H4 . . 119.9 ?
    C6 C5 C4 . . 120.1(3) ?
    C6 C5 H5 . . 119.9 ?
    C4 C5 H5 . . 119.9 ?
    C5 C6 C7 . . 121.5(3) ?
    C5 C6 H6 . . 119.3 ?
    C7 C6 H6 . . 119.3 ?
    C6 C7 C8 . . 122.2(3) ?
    C6 C7 C2 . . 118.6(3) ?
    C8 C7 C2 . . 119.3(3) ?
    C9 C8 C7 . . 121.1(3) ?
    C9 C8 H8 . . 119.4 ?
    C7 C8 H8 . . 119.4 ?
    C8 C9 C10 . . 120.0(3) ?
    C8 C9 H9 . . 120 ?
    C10 C9 H9 . . 120 ?
    C1 C10 C9 . . 121.8(3) ?
    C1 C10 H10 . . 119.1 ?
    C9 C10 H10 . . 119.1 ?
    C20 C11 C12 . . 119.1(2) ?
    C20 C11 P1 . . 122.3(2) ?
    C12 C11 P1 . . 118.63(19) ?
    C13 C12 C17 . . 118.2(2) ?
    C13 C12 C11 . . 123.0(2) ?
    C17 C12 C11 . . 118.9(2) ?
    C14 C13 C12 . . 121.0(2) ?
    C14 C13 H13 . . 119.5 ?
    C12 C13 H13 . . 119.5 ?
    C13 C14 C15 . . 120.6(3) ?
    C13 C14 H14 . . 119.7 ?
    C15 C14 H14 . . 119.7 ?
    C16 C15 C14 . . 119.9(3) ?
    C16 C15 H15 . . 120.1 ?
    C14 C15 H15 . . 120.1 ?
    C15 C16 C17 . . 121.5(3) ?
    C15 C16 H16 . . 119.3 ?
    C17 C16 H16 . . 119.3 ?
    C18 C17 C16 . . 121.6(2) ?
    C18 C17 C12 . . 119.5(3) ?
    C16 C17 C12 . . 118.8(2) ?
    C19 C18 C17 . . 121.0(3) ?
    C19 C18 H18 . . 119.5 ?
    C17 C18 H18 . . 119.5 ?
    C18 C19 C20 . . 119.9(3) ?
    C18 C19 H19 . . 120.1 ?
    C20 C19 H19 . . 120.1 ?
    C11 C20 C19 . . 121.7(3) ?
    C11 C20 H20 . . 119.2 ?
    C19 C20 H20 . . 119.2 ?
    C22 C21 C30 . . 119.0(2) ?
    C22 C21 P1 . . 122.43(19) ?
    C30 C21 P1 . . 118.32(19) ?
    C21 C22 C23 . . 121.9(2) ?
    C21 C22 H22 . . 119.1 ?
    C23 C22 H22 . . 119.1 ?
    C24 C23 C22 . . 120.4(3) ?
    C24 C23 H23 . . 119.8 ?
    C22 C23 H23 . . 119.8 ?
    C23 C24 C25 . . 120.5(2) ?
    C23 C24 H24 . . 119.7 ?
    C25 C24 H24 . . 119.7 ?
    C26 C25 C24 . . 121.4(2) ?
    C26 C25 C30 . . 119.0(3) ?
    C24 C25 C30 . . 119.6(2) ?
    C27 C26 C25 . . 121.3(2) ?
    C27 C26 H26 . . 119.3 ?
    C25 C26 H26 . . 119.3 ?
    C26 C27 C28 . . 119.6(3) ?
    C26 C27 H27 . . 120.2 ?
    C28 C27 H27 . . 120.2 ?
    C29 C28 C27 . . 120.7(3) ?
    C29 C28 H28 . . 119.6 ?
    C27 C28 H28 . . 119.6 ?
    C28 C29 C30 . . 121.1(2) ?
    C28 C29 H29 . . 119.4 ?
    C30 C29 H29 . . 119.4 ?
    C29 C30 C25 . . 118.2(2) ?
    C29 C30 C21 . . 123.2(2) ?
    C25 C30 C21 . . 118.6(2) ?
    Cl2 C31 Cl3 . . 111.1(4) ?
    Cl2 C31 Cl1 . . 109.0(4) ?
    Cl3 C31 Cl1 . . 110.3(3) ?
    Cl2 C31 H31 . . 108.8 ?
    Cl3 C31 H31 . . 108.8 ?
    Cl1 C31 H31 . . 108.8 ?
loop_
    _geom_torsion_atom_site_label_1
    _geom_torsion_atom_site_label_2
    _geom_torsion_atom_site_label_3
    _geom_torsion_atom_site_label_4
    _geom_torsion_site_symmetry_1
    _geom_torsion_site_symmetry_2
    _geom_torsion_site_symmetry_3
    _geom_torsion_site_symmetry_4
    _geom_torsion
    _geom_torsion_publ_flag
    C11 P1 C1 C10 . . . . -95.6(2) ?
    C21 P1 C1 C10 . . . . 10.2(3) ?
    C11 P1 C1 C2 . . . . 86.3(2) ?
    C21 P1 C1 C2 . . . . -167.9(2) ?
    C10 C1 C2 C3 . . . . -179.1(3) ?
    P1 C1 C2 C3 . . . . -0.9(3) ?
    C10 C1 C2 C7 . . . . 1.0(4) ?
    P1 C1 C2 C7 . . . . 179.2(2) ?
    C7 C2 C3 C4 . . . . -1.9(4) ?
    C1 C2 C3 C4 . . . . 178.2(3) ?
    C2 C3 C4 C5 . . . . 1.4(4) ?
    C3 C4 C5 C6 . . . . 0.1(5) ?
    C4 C5 C6 C7 . . . . -1.1(5) ?
    C5 C6 C7 C8 . . . . -178.4(3) ?
    C5 C6 C7 C2 . . . . 0.6(5) ?
    C3 C2 C7 C6 . . . . 0.8(4) ?
    C1 C2 C7 C6 . . . . -179.2(3) ?
    C3 C2 C7 C8 . . . . 179.9(3) ?
    C1 C2 C7 C8 . . . . -0.2(4) ?
    C6 C7 C8 C9 . . . . 177.9(3) ?
    C2 C7 C8 C9 . . . . -1.2(4) ?
    C7 C8 C9 C10 . . . . 1.6(5) ?
    C2 C1 C10 C9 . . . . -0.6(4) ?
    P1 C1 C10 C9 . . . . -178.7(2) ?
    C8 C9 C10 C1 . . . . -0.7(5) ?
    C1 P1 C11 C20 . . . . 9.3(2) ?
    C21 P1 C11 C20 . . . . -97.2(2) ?
    C1 P1 C11 C12 . . . . -168.88(18) ?
    C21 P1 C11 C12 . . . . 84.6(2) ?
    C20 C11 C12 C13 . . . . -178.8(2) ?
    P1 C11 C12 C13 . . . . -0.6(3) ?
    C20 C11 C12 C17 . . . . 0.2(3) ?
    P1 C11 C12 C17 . . . . 178.53(17) ?
    C17 C12 C13 C14 . . . . -1.0(4) ?
    C11 C12 C13 C14 . . . . 178.1(2) ?
    C12 C13 C14 C15 . . . . 1.0(4) ?
    C13 C14 C15 C16 . . . . -0.2(4) ?
    C14 C15 C16 C17 . . . . -0.6(4) ?
    C15 C16 C17 C18 . . . . -178.1(3) ?
    C15 C16 C17 C12 . . . . 0.5(4) ?
    C13 C12 C17 C18 . . . . 178.9(2) ?
    C11 C12 C17 C18 . . . . -0.3(3) ?
    C13 C12 C17 C16 . . . . 0.2(3) ?
    C11 C12 C17 C16 . . . . -178.9(2) ?
    C16 C17 C18 C19 . . . . 178.6(2) ?
    C12 C17 C18 C19 . . . . 0.0(4) ?
    C17 C18 C19 C20 . . . . 0.3(4) ?
    C12 C11 C20 C19 . . . . 0.0(4) ?
    P1 C11 C20 C19 . . . . -178.18(19) ?
    C18 C19 C20 C11 . . . . -0.3(4) ?
    C1 P1 C21 C22 . . . . -106.4(2) ?
    C11 P1 C21 C22 . . . . -1.0(3) ?
    C1 P1 C21 C30 . . . . 79.4(2) ?
    C11 P1 C21 C30 . . . . -175.2(2) ?
    C30 C21 C22 C23 . . . . 0.5(4) ?
    P1 C21 C22 C23 . . . . -173.6(2) ?
    C21 C22 C23 C24 . . . . 0.2(4) ?
    C22 C23 C24 C25 . . . . -0.8(4) ?
    C23 C24 C25 C26 . . . . -178.7(2) ?
    C23 C24 C25 C30 . . . . 0.6(4) ?
    C24 C25 C26 C27 . . . . 179.6(3) ?
    C30 C25 C26 C27 . . . . 0.3(4) ?
    C25 C26 C27 C28 . . . . -0.4(4) ?
    C26 C27 C28 C29 . . . . 0.5(4) ?
    C27 C28 C29 C30 . . . . -0.6(5) ?
    C28 C29 C30 C25 . . . . 0.5(4) ?
    C28 C29 C30 C21 . . . . -179.3(3) ?
    C26 C25 C30 C29 . . . . -0.4(4) ?
    C24 C25 C30 C29 . . . . -179.7(3) ?
    C26 C25 C30 C21 . . . . 179.4(2) ?
    C24 C25 C30 C21 . . . . 0.1(4) ?
    C22 C21 C30 C29 . . . . 179.1(3) ?
    P1 C21 C30 C29 . . . . -6.5(4) ?
    C22 C21 C30 C25 . . . . -0.6(4) ?
    P1 C21 C30 C25 . . . . 173.73(19) ?
loop_
    _geom_hbond_atom_site_label_D
    _geom_hbond_atom_site_label_H
    _geom_hbond_atom_site_label_A
    _geom_hbond_site_symmetry_A
    _geom_hbond_distance_DH
    _geom_hbond_distance_HA
    _geom_hbond_distance_DA
    _geom_hbond_angle_DHA
    C5 H5 Cl1 3_766 0.93 2.82 3.512(4) 131.6
    C18 H18 Cg1 3_776 0.93 2.66 3.579(3) 170
    C24 H24 Cg2 1_455 0.93 2.51 3.425(3) 167
    C27 H27 Cg2 2_646 0.93 2.69 3.612(3) 170
    C8 H8 Cg3 4_575 0.93 2.79 3.580(3) 143
    C31 H31 Cg4 3_666 0.98 2.65 3.618(6) 172
_iucr_refine_instructions_details
;
TITL mo_12fm_wld13_0m in P2(1)/n New: P21/c
CELL  0.71073   9.1970  14.5640  18.6750   90.000  107.061   90.000
ZERR     2.00   0.0030   0.0050   0.0050    0.000    0.014    0.000
LATT   1
SYMM  - X, 1/2 + Y, 1/2 - Z
SFAC  C    H    CL   P
UNIT  122  86   6    4
MERG   2
EQIV $1  2-x,1-y, 1-z
HTAB C5 Cl1_$1
FMAP   2
PLAN   15
SIZE     0.07   0.07   0.30
ACTA
BOND   $H
CONF
L.S.   8
WGHT    0.104200    0.026300
FVAR       0.16125
P1    4    0.730067    0.852697    0.628162    11.00000    0.02273    0.01527 =
         0.02829    0.00264    0.00776    0.00085
C1    1    0.658890    0.801035    0.534930    11.00000    0.03039    0.01811 =
         0.02567    0.00563    0.00641   -0.00326
C2    1    0.761064    0.745309    0.507849    11.00000    0.03790    0.01672 =
         0.02634    0.00261    0.00999   -0.00591
C3    1    0.914774    0.729861    0.549830    11.00000    0.03915    0.02052 =
         0.02671    0.00349    0.01490   -0.00058
AFIX  43
H3    2    0.953398    0.757843    0.596315    11.00000   -1.20000
AFIX   0
C4    1    1.007116    0.674424    0.522997    11.00000    0.04793    0.02900 =
         0.04118    0.00152    0.02291    0.00375
AFIX  43
H4    2    1.106922    0.663996    0.551766    11.00000   -1.20000
AFIX   0
C5    1    0.951743    0.633245    0.452211    11.00000    0.07971    0.03077 =
         0.05486   -0.01033    0.04247   -0.00397
AFIX  43
H5    2    1.014880    0.595557    0.434269    11.00000   -1.20000
AFIX   0
C6    1    0.805519    0.648405    0.409700    11.00000    0.07829    0.03657 =
         0.03314   -0.01117    0.02536   -0.01824
AFIX  43
H6    2    0.770835    0.621593    0.362545    11.00000   -1.20000
AFIX   0
C7    1    0.705616    0.703911    0.435698    11.00000    0.05571    0.02209 =
         0.02920    0.00023    0.01429   -0.01283
C8    1    0.552543    0.718453    0.393081    11.00000    0.06131    0.03576 =
         0.02740    0.00081    0.00182   -0.02081
AFIX  43
H8    2    0.516630    0.692459    0.345665    11.00000   -1.20000
AFIX   0
C9    1    0.456842    0.769896    0.420326    11.00000    0.04091    0.04112 =
         0.03634    0.00949   -0.00400   -0.01339
AFIX  43
H9    2    0.355905    0.777460    0.392071    11.00000   -1.20000
AFIX   0
C10   1    0.510517    0.811436    0.490960    11.00000    0.03396    0.02883 =
         0.03676    0.00985    0.00023   -0.00555
AFIX  43
H10   2    0.444278    0.846937    0.508609    11.00000   -1.20000
AFIX   0
C11   1    0.815262    0.959839    0.607437    11.00000    0.02137    0.01766 =
         0.03508    0.00323    0.01016    0.00242
C12   1    0.908327    1.012644    0.668642    11.00000    0.02306    0.01543 =
         0.03535    0.00139    0.01292    0.00137
C13   1    0.936749    0.986219    0.744928    11.00000    0.03016    0.01793 =
         0.03506   -0.00012    0.01529   -0.00133
AFIX  43
H13   2    0.891366    0.933414    0.756470    11.00000   -1.20000
AFIX   0
C14   1    1.029256    1.037019    0.801186    11.00000    0.04192    0.02595 =
         0.03047   -0.00535    0.01798   -0.00445
AFIX  43
H14   2    1.047561    1.018085    0.850604    11.00000   -1.20000
AFIX   0
C15   1    1.097968    1.118479    0.785214    11.00000    0.03614    0.02258 =
         0.04269   -0.01030    0.01782   -0.00587
AFIX  43
H15   2    1.160840    1.152889    0.824024    11.00000   -1.20000
AFIX   0
C16   1    1.071949    1.146120    0.713389    11.00000    0.03382    0.01594 =
         0.04581   -0.00451    0.01963   -0.00346
AFIX  43
H16   2    1.116805    1.199986    0.703462    11.00000   -1.20000
AFIX   0
C17   1    0.977638    1.094695    0.652801    11.00000    0.02651    0.01508 =
         0.04021    0.00066    0.01495    0.00149
C18   1    0.953823    1.121873    0.577543    11.00000    0.03449    0.01745 =
         0.04675    0.00698    0.01814   -0.00161
AFIX  43
H18   2    0.999042    1.175398    0.567216    11.00000   -1.20000
AFIX   0
C19   1    0.865887    1.070975    0.520097    11.00000    0.03368    0.02432 =
         0.03490    0.01079    0.01149    0.00142
AFIX  43
H19   2    0.851584    1.089531    0.470858    11.00000   -1.20000
AFIX   0
C20   1    0.796090    0.989662    0.535327    11.00000    0.02775    0.02055 =
         0.03556    0.00269    0.00878    0.00078
AFIX  43
H20   2    0.735713    0.955499    0.495585    11.00000   -1.20000
AFIX   0
C21   1    0.555956    0.893947    0.647185    11.00000    0.02175    0.01865 =
         0.03055    0.00453    0.00707    0.00155
C22   1    0.518504    0.985659    0.645161    11.00000    0.02558    0.01814 =
         0.03749    0.00675    0.00979    0.00138
AFIX  43
H22   2    0.577752    1.027955    0.628946    11.00000   -1.20000
AFIX   0
C23   1    0.393086    1.017233    0.666938    11.00000    0.03055    0.02013 =
         0.03618    0.00187    0.00810    0.00558
AFIX  43
H23   2    0.370540    1.079606    0.664750    11.00000   -1.20000
AFIX   0
C24   1    0.304243    0.956672    0.691290    11.00000    0.02217    0.02898 =
         0.02912    0.00193    0.00678    0.00482
AFIX  43
H24   2    0.222411    0.978267    0.706150    11.00000   -1.20000
AFIX   0
C25   1    0.335842    0.861308    0.694067    11.00000    0.02039    0.02684 =
         0.02525    0.00391    0.00364   -0.00002
C26   1    0.243351    0.797314    0.717612    11.00000    0.02204    0.03463 =
         0.03231    0.00489    0.00528   -0.00312
AFIX  43
H26   2    0.160420    0.818316    0.731844    11.00000   -1.20000
AFIX   0
C27   1    0.273532    0.705261    0.719839    11.00000    0.02936    0.03292 =
         0.03926    0.00912    0.00754   -0.00916
AFIX  43
H27   2    0.211977    0.664199    0.735737    11.00000   -1.20000
AFIX   0
C28   1    0.398542    0.672974    0.697888    11.00000    0.03343    0.02015 =
         0.04759    0.00856    0.00811   -0.00209
AFIX  43
H28   2    0.418642    0.610323    0.699012    11.00000   -1.20000
AFIX   0
C29   1    0.491108    0.733077    0.674829    11.00000    0.02752    0.02125 =
         0.04097    0.00948    0.01105    0.00334
AFIX  43
H29   2    0.573550    0.710468    0.661001    11.00000   -1.20000
AFIX   0
C30   1    0.463160    0.828262    0.671807    11.00000    0.02462    0.02056 =
         0.02861    0.00383    0.00686   -0.00094
PART   -1
CL1   3    0.682708    0.463752    0.500325    10.50000    0.03489    0.07258 =
         0.05903   -0.01002    0.00087    0.00789
CL2   3    0.388478    0.496256    0.399475    10.50000    0.06315    0.03488 =
         0.06797   -0.01423   -0.02392    0.00794
CL3   3    0.457481    0.555808    0.552916    10.50000    0.08892    0.06017 =
         0.07935   -0.02661    0.04088    0.00046
C31   1    0.488507    0.471609    0.492292    10.50000    0.04576    0.02634 =
         0.05093   -0.00809    0.02022   -0.00947
AFIX  13
H31   2    0.453754    0.412315    0.505922    10.50000   -1.20000
HKLF 4  1.0  1.00  0.00  0.00  0.00 -1.00  0.00 -1.00  0.00 -1.00
REM  mo_12fm_wld13_0m in P2(1)/n New: P21/c
REM R1 =  0.0664 for   3713 Fo > 4sig(Fo)  and  0.1157 for all   5950 data
REM    316 parameters refined using      0 restraints
END
WGHT      0.1042      0.0263
REM Highest difference peak  0.866,  deepest hole -0.569,  1-sigma level  0.087
Q1    1   0.6305  0.8566  0.6227  11.00000  0.05    0.87
Q2    1   0.8316  0.8491  0.6377  11.00000  0.05    0.68
Q3    1   0.4906  0.4893  0.4066  11.00000  0.05    0.61
Q4    1   0.5879  0.4649  0.4950  11.00000  0.05    0.53
Q5    1   0.8153  0.7974  0.7049  11.00000  0.05    0.51
Q6    1   0.8379  0.7421  0.5200  11.00000  0.05    0.47
Q7    1   0.3577  0.4979  0.4547  11.00000  0.05    0.47
Q8    1   0.7968  0.8183  0.6816  11.00000  0.05    0.46
Q9    1   0.5790  0.8019  0.5211  11.00000  0.05    0.45
Q10   1   0.6638  0.8247  0.5728  11.00000  0.05    0.41
Q11   1   0.3681  0.8446  0.6609  11.00000  0.05    0.40
Q12   1   0.4330  0.8537  0.7073  11.00000  0.05    0.39
Q13   1   0.8290  0.9967  0.6390  11.00000  0.05    0.36
Q14   1   0.7264  0.7230  0.4689  11.00000  0.05    0.36
Q15   1   0.2685  0.4945  0.3907  11.00000  0.05    0.35
;
