# Supplementary material for: Tris(naphthalen-1-yl)phosphane chloro­form hemisolvate
Source: Acta Crystallogr Sect E Struct Rep Online. 2012 Nov 30;68(Pt 12):o3484. doi: 10.1107/S1600536812048234 (PMC3589056; doi:10.1107/S1600536812048234)
Supplement: Supplementary file 2 [file e-68-o3484-Isup2.hkl]

#
# h,k,l, Fc-squared, Fo-squared, sigma(Fo-squared) and status flag
#
data_I
_shelx_title ' mo_12fm_wld13_0m in P2(1)/n New: P21/c'
_shelx_refln_list_code          4
_shelx_F_calc_maximum      179.39
_exptl_crystal_F_000       980.00
_reflns_d_resolution_high  0.7476
 
loop_
 _symmetry_equiv_pos_as_xyz
 'x, y, z'
 '-x, y+1/2, -z+1/2'
 '-x, -y, -z'
 'x, -y-1/2, z-1/2'
 
_cell_length_a     9.1970
_cell_length_b    14.5640
_cell_length_c    18.6750
_cell_angle_alpha  90.000
_cell_angle_beta  107.061
_cell_angle_gamma  90.000
 
_shelx_F_squared_multiplier     1.000
 
loop_
 _refln_index_h
 _refln_index_k
 _refln_index_l
 _refln_F_squared_calc
 _refln_F_squared_meas
 _refln_F_squared_sigma
 _refln_observed_status
   1   0   0     3909.83     3354.37    186.45 o
   2   0   0     8389.15     7230.13    491.70 o
   3   0   0      310.51      285.10     23.07 o
   4   0   0     6836.56     6270.94    425.89 o
   5   0   0     2362.99     2184.57    149.98 o
   6   0   0      240.06      179.66     12.24 o
   7   0   0        4.41       12.87      7.28 o
   8   0   0        8.26       31.35     14.08 o
   9   0   0      157.53      212.45     25.19 o
  10   0   0       14.57       18.88     15.65 o
  11   0   0       83.73      110.59     20.78 o
   1   1   0     4265.68     3793.49    154.82 o
   2   1   0     2646.35     2273.79     85.90 o
   3   1   0      200.86      176.95      9.13 o
   4   1   0      854.27      766.31     32.40 o
   5   1   0      338.10      313.47     15.21 o
   6   1   0       13.37       19.40      5.62 o
   7   1   0      323.91      299.07     14.89 o
   8   1   0        0.99       -4.16      8.61 o
   9   1   0      118.24      129.15     13.72 o
  10   1   0      209.59      268.89     20.56 o
  11   1   0       54.26       19.90     15.28 o
   0   2   0      458.07      640.40     50.85 o
   1   2   0     2046.47     2039.22    123.68 o
   2   2   0      687.83      618.88     34.05 o
   3   2   0      240.22      255.40     13.05 o
   4   2   0     3637.97     3489.75    141.08 o
   5   2   0      623.54      594.64     26.31 o
   6   2   0      324.59      286.21     16.35 o
   7   2   0       34.23       52.98      9.57 o
   8   2   0      482.66      403.81     36.92 o
   9   2   0        5.09        6.45     10.07 o
  10   2   0      339.47      370.99     25.25 o
  11   2   0       71.10       79.83     17.76 o
   1   3   0      233.85      325.07     18.06 o
   2   3   0      347.04      320.01     19.86 o
   3   3   0      215.26      182.97     15.21 o
   4   3   0     1264.15     1221.04     56.33 o
   5   3   0      601.12      543.71     31.02 o
   6   3   0       49.97       49.08      9.65 o
   7   3   0      295.54      302.48     20.27 o
   8   3   0       35.51       32.44     11.27 o
   9   3   0       11.77       35.01     14.21 o
  10   3   0      441.46      489.69     44.87 o
  11   3   0        0.01        2.46     18.55 o
   0   4   0     5387.50     8072.45    599.13 o
   1   4   0     9278.70    10556.37    776.15 o
   2   4   0      105.71       84.43     11.05 o
   3   4   0     1277.95     1383.69     66.28 o
   4   4   0       53.56       12.81      8.78 o
   5   4   0        3.17        0.59      7.99 o
   6   4   0       98.32       95.71     13.42 o
   7   4   0      971.66      889.22     55.88 o
   8   4   0        2.71       -1.29     12.22 o
   9   4   0        0.04       -1.33     16.70 o
  10   4   0      368.69      449.00     51.73 o
  11   4   0      141.81      130.07     24.61 o
   1   5   0     1959.47     2298.43    122.74 o
   2   5   0        1.67        6.14     12.67 o
   3   5   0     1215.51     1213.23     68.50 o
   4   5   0      919.42      986.79     48.61 o
   5   5   0      289.53      267.43     28.09 o
   6   5   0     2707.57     2456.36    143.36 o
   7   5   0       47.66       45.58     13.96 o
   8   5   0      118.01      107.77     15.94 o
   9   5   0        1.40        0.21     19.14 o
  10   5   0      100.49      127.11     44.42 o
  11   5   0        3.61        3.56     20.58 o
   0   6   0    12688.55    18838.08   1400.88 o
   1   6   0      256.37      406.24     34.20 o
   2   6   0      458.75      442.23     28.09 o
   3   6   0     1064.45      983.67     64.97 o
   4   6   0        8.08       -7.57      7.57 o
   5   6   0       30.96       27.32      7.31 o
   6   6   0      200.63      186.38     13.36 o
   7   6   0       91.52       85.11     12.21 o
   8   6   0        8.11        1.19     10.00 o
   9   6   0      538.38      541.30     38.67 o
  10   6   0      114.66      121.41     25.80 o
  11   6   0       60.58      103.58     24.06 o
   1   7   0      384.16      500.26     39.86 o
   2   7   0      324.19      351.24     29.98 o
   3   7   0       20.41       29.82     14.67 o
   4   7   0        0.38       -9.56     10.05 o
   5   7   0       31.25       26.22      8.77 o
   6   7   0     1083.42     1085.22     60.46 o
   7   7   0      195.69      193.70     17.25 o
   8   7   0      201.73      198.79     17.75 o
   9   7   0      172.57      162.20     15.91 o
  10   7   0       78.61       81.35     42.88 o
   0   8   0     1982.86     2751.21    209.82 o
   1   8   0      928.12     1191.62     67.67 o
   2   8   0      173.53      285.21     26.87 o
   3   8   0       14.87       17.19     15.82 o
   4   8   0       35.79       11.96     15.99 o
   5   8   0        1.47       -4.56     11.19 o
   6   8   0     1067.87     1020.07     57.71 o
   7   8   0      646.86      667.20     39.96 o
   8   8   0        8.45        0.81     15.99 o
   9   8   0       87.56      102.57     18.34 o
  10   8   0        0.00       10.48     22.84 o
   1   9   0     2457.06     3107.09    167.49 o
   2   9   0     2152.14     2758.76    148.93 o
   3   9   0      143.71      134.59     20.71 o
   4   9   0       58.90       57.13     18.13 o
   5   9   0     2072.98     2048.46    108.80 o
   6   9   0      274.30      220.49     20.02 o
   7   9   0      609.02      573.32     35.38 o
   8   9   0      563.14      502.28     32.72 o
   9   9   0      196.12      242.81     42.11 o
  10   9   0      315.21      375.29     63.27 o
   0  10   0      148.54      147.64     33.08 o
   1  10   0      116.28      186.47     20.08 o
   2  10   0     1119.91     1343.75     77.16 o
   3  10   0        7.00       10.54     19.02 o
   4  10   0      698.97      754.49     55.19 o
   5  10   0      415.54      382.02     49.25 o
   6  10   0        1.88       -3.91     13.81 o
   7  10   0       81.88      105.78     17.13 o
   8  10   0       19.39        5.95     14.52 o
   9  10   0       91.81      126.05     17.38 o
  10  10   0       10.20      -13.85     30.00 o
   1  11   0       48.95       61.34     17.23 o
   2  11   0      305.88      277.51     24.31 o
   3  11   0     2981.53     3497.45    217.17 o
   4  11   0      929.85     1046.49    121.37 o
   5  11   0      283.39      280.96     30.32 o
   6  11   0        4.85       21.77     17.99 o
   7  11   0      436.07      366.59     27.99 o
   8  11   0      188.78      211.13     21.44 o
   9  11   0        0.17        7.29     14.73 o
   0  12   0       65.75       47.69     26.43 o
   1  12   0       23.59      -10.66     17.65 o
   2  12   0      322.04      296.83     26.33 o
   3  12   0      312.62      266.96     30.20 o
   4  12   0       27.06       28.01     22.31 o
   5  12   0      420.68      368.70     30.37 o
   6  12   0       99.16      115.15     27.70 o
   7  12   0       25.95       54.45     17.60 o
   8  12   0      377.37      365.67     28.35 o
   9  12   0       10.86       19.62     15.82 o
   1  13   0        0.22        7.98     19.25 o
   2  13   0       60.61       67.72     23.78 o
   3  13   0        7.28       -7.59     22.91 o
   4  13   0      219.66      203.43     32.73 o
   5  13   0        8.00      -23.48     23.48 o
   6  13   0       45.73       63.70     17.89 o
   7  13   0        0.27      -15.75     15.75 o
   8  13   0       53.36       44.77     17.71 o
   0  14   0      407.86      461.32     84.04 o
   1  14   0        0.90      -12.31     20.80 o
   2  14   0      905.41      826.21     64.65 o
   3  14   0       44.28       47.67     28.91 o
   4  14   0       41.67        2.01     24.25 o
   5  14   0      215.74      193.36     30.17 o
   6  14   0      478.84      424.91     32.08 o
   7  14   0        1.63      -14.58     18.38 o
   8  14   0       18.96       28.71     17.54 o
   1  15   0      622.39      654.01     53.54 o
   2  15   0      269.21      187.19     32.71 o
   3  15   0        1.29       35.10     26.64 o
   4  15   0       51.38       11.78     26.12 o
   5  15   0      317.63      294.82     41.93 o
   6  15   0        0.98        5.70     16.98 o
   7  15   0        9.85       12.48     19.98 o
   0  16   0       18.90       -7.31     51.54 o
   1  16   0        0.30       -4.40     28.10 o
   2  16   0       83.63       91.19     30.48 o
   3  16   0       42.62       37.48     28.81 o
   4  16   0      214.27      258.42     35.25 o
   5  16   0        5.89      -16.24     25.86 o
   6  16   0        0.00        0.64     17.50 o
   1  17   0       53.16       32.75     30.31 o
   2  17   0      194.67      193.39     35.04 o
   3  17   0        1.06      -27.36     27.36 o
   4  17   0        2.63       -9.57     24.86 o
   5  17   0       39.27       15.21     28.47 o
   0  18   0       60.53       90.38     61.92 o
   1  18   0       64.71      117.81     43.78 o
   2  18   0      529.65      606.94     94.56 o
   3  18   0      138.02      121.82     28.61 o
   4  18   0      130.90      105.50     28.97 o
   1  19   0      261.33      183.49     49.32 o
   2  19   0        8.28       26.04     42.53 o
 -11   1   1      123.93      166.16     32.00 o
 -10   1   1       54.53       44.24     11.05 o
  -9   1   1      102.38      102.72     12.58 o
  -8   1   1        4.96       -0.15      8.97 o
  -7   1   1       43.66       30.84      8.62 o
  -6   1   1       22.31       23.24      5.97 o
  -5   1   1     1455.88     1344.43     55.78 o
  -4   1   1      744.00      709.42     30.04 o
  -3   1   1     1345.14     1359.93     55.46 o
  -2   1   1     6741.92     6436.14    242.15 o
  -1   1   1      431.30      390.74     17.69 o
   0   1   1     1377.52     1510.53     71.51 o
   1   1   1     2844.57     2325.30     84.15 o
   2   1   1       40.46       50.68      6.12 o
   3   1   1     2229.88     2031.59     90.18 o
   4   1   1       36.94       47.52      8.87 o
   5   1   1     1109.00     1103.20     50.70 o
   6   1   1      392.11      400.40     17.69 o
   7   1   1       40.58       52.53      6.97 o
   8   1   1       58.64       55.88     11.00 o
   9   1   1       12.70       12.45     11.62 o
  10   1   1      213.54      211.77     18.36 o
  11   1   1       32.68       23.68     12.64 o
 -11   2   1       22.81       27.20     15.71 o
 -10   2   1      651.96      770.34     51.26 o
  -9   2   1        0.22      -10.43     12.75 o
  -8   2   1        2.65       -2.10      9.49 o
  -7   2   1        9.68       11.16      6.66 o
  -6   2   1      236.43      194.06     11.12 o
  -5   2   1      114.51      149.27     10.00 o
  -4   2   1      814.28      660.98     28.63 o
  -3   2   1     2728.20     2719.91    103.16 o
  -2   2   1    26436.78    25409.84   1038.59 o
  -1   2   1     5585.32     6027.35    282.33 o
   0   2   1      296.10      565.59     31.92 o
   1   2   1     7590.43     7103.08    373.32 o
   2   2   1      456.51      420.46     21.05 o
   3   2   1      580.88      457.97     22.95 o
   4   2   1     1602.77     1520.35     78.26 o
   5   2   1      473.94      385.65     20.53 o
   6   2   1      557.41      564.93     28.81 o
   7   2   1      438.49      460.81     27.53 o
   8   2   1       38.76       40.79     18.93 o
   9   2   1       12.39        8.31     10.77 o
  10   2   1        3.30        6.59     15.10 o
  11   2   1      126.39      141.37     24.25 o
 -11   3   1       96.67      147.21     51.15 o
 -10   3   1      246.70      269.77     25.68 o
  -9   3   1      130.74      189.13     28.17 o
  -8   3   1     1611.21     1501.16     76.22 o
  -7   3   1      579.98      535.84     39.75 o
  -6   3   1        0.44       -8.69      8.69 o
  -5   3   1     1899.01     1741.32     87.72 o
  -4   3   1      244.72      242.33     14.32 o
  -3   3   1     6185.83     6210.52    277.09 o
  -2   3   1    11299.99    11425.24    597.50 o
  -1   3   1    20228.67    25646.45   1334.22 o
   0   3   1      296.11      387.75     27.09 o
   1   3   1     3068.42     3477.51    181.44 o
   2   3   1     6341.42     5593.73    339.45 o
   3   3   1        1.76       -0.84      5.26 o
   4   3   1       74.17       40.82      9.26 o
   5   3   1      602.15      616.50     33.94 o
   6   3   1        4.74        3.08      8.81 o
   7   3   1      101.16      100.10     13.80 o
   8   3   1     2534.86     2705.42    121.60 o
   9   3   1        1.45      -11.71     11.71 o
  10   3   1      291.84      352.32     28.37 o
  11   3   1       76.91      137.08     58.65 o
 -11   4   1       22.01        9.23     18.85 o
 -10   4   1      163.99      133.45     23.39 o
  -9   4   1      553.63      550.36     49.44 o
  -8   4   1      831.32      826.45     46.46 o
  -7   4   1      244.70      209.13     19.65 o
  -6   4   1       13.88        4.29      9.89 o
  -5   4   1      101.24       98.89      9.74 o
  -4   4   1     3039.01     3051.69    154.82 o
  -3   4   1       25.02       27.14      7.25 o
  -2   4   1     1071.45     1134.96     61.80 o
  -1   4   1      420.35      432.34     32.93 o
   0   4   1      534.89      791.40     45.43 o
   1   4   1      470.52      656.45     38.06 o
   2   4   1      589.98      567.05     32.79 o
   3   4   1      223.75      175.54     13.44 o
   4   4   1      131.08      139.34      9.76 o
   5   4   1      309.93      350.68     17.39 o
   6   4   1       95.08       90.74     13.30 o
   7   4   1      601.25      588.16     33.70 o
   8   4   1        7.52       19.41     12.70 o
   9   4   1       60.05       69.06     16.64 o
  10   4   1       83.81      103.88     23.12 o
  11   4   1        4.85       18.95     20.74 o
 -11   5   1        9.24        7.14     20.42 o
 -10   5   1      162.33      203.44     28.42 o
  -9   5   1      266.99      304.39     25.48 o
  -8   5   1      158.12      121.09     17.01 o
  -7   5   1      581.98      519.67     35.61 o
  -6   5   1      569.37      564.09     38.42 o
  -5   5   1       12.23        3.40      7.47 o
  -4   5   1      267.46      305.58     16.06 o
  -3   5   1     1869.83     1848.77     99.56 o
  -2   5   1      712.91      971.10     79.00 o
  -1   5   1      870.14     1129.66     62.68 o
   0   5   1      760.11     1094.65     61.54 o
   1   5   1      137.39      122.27     13.57 o
   2   5   1      151.12      133.52     16.09 o
   3   5   1     1417.75     1426.66     77.92 o
   4   5   1      685.64      649.76     36.95 o
   5   5   1      100.54      128.78     11.25 o
   6   5   1       33.96       27.04      9.05 o
   7   5   1      516.52      454.89     27.23 o
   8   5   1      174.82      190.99     15.64 o
   9   5   1       77.60       93.86     14.72 o
  10   5   1       72.66       85.33     23.64 o
  11   5   1        5.21       -6.95     30.38 o
 -11   6   1       13.52       25.96     21.01 o
 -10   6   1      132.95      187.31     57.12 o
  -9   6   1        8.13       -1.05     14.77 o
  -8   6   1      491.01      539.91     42.22 o
  -7   6   1      239.95      261.32     23.36 o
  -6   6   1      842.81      795.23     39.19 o
  -5   6   1      525.03      456.70     22.72 o
  -4   6   1       40.10       26.58      8.74 o
  -3   6   1        2.28       11.24      9.96 o
  -2   6   1        0.02        7.77      9.91 o
  -1   6   1     2135.54     3076.63    204.49 o
   0   6   1      206.10      283.58     45.61 o
   1   6   1      540.45      824.60     55.69 o
   2   6   1        2.50        5.58     13.96 o
   3   6   1      513.64      587.79     42.04 o
   4   6   1      128.57      106.42     10.17 o
   5   6   1      297.38      305.02     18.17 o
   6   6   1      400.83      376.91     24.62 o
   7   6   1     1759.77     1704.82     89.64 o
   8   6   1        5.24       -5.55     10.60 o
   9   6   1       78.23      124.90     19.83 o
  10   6   1       10.13      -21.07     21.07 o
 -11   7   1      125.48      149.88     29.81 o
 -10   7   1       80.09       63.46     24.07 o
  -9   7   1       93.34      102.65     13.49 o
  -8   7   1      138.86      175.88     17.93 o
  -7   7   1      235.21      273.72     24.37 o
  -6   7   1      297.50      311.19     21.96 o
  -5   7   1     2259.09     2165.12     92.40 o
  -4   7   1      699.75      578.98     35.06 o
  -3   7   1     1257.68     1294.70     99.65 o
  -2   7   1     2009.61     2426.11    191.25 o
  -1   7   1      676.94      793.64     47.58 o
   0   7   1      780.38     1024.04     59.37 o
   1   7   1       83.69      132.73     18.11 o
   2   7   1      350.48      432.21     27.97 o
   3   7   1     1588.46     1605.39    155.66 o
   4   7   1     2114.56     2054.16    129.01 o
   5   7   1       21.78       19.83      8.62 o
   6   7   1      621.45      645.56     38.45 o
   7   7   1       87.61       92.21     14.00 o
   8   7   1       11.73       -1.28     11.17 o
   9   7   1       31.42       11.21     11.83 o
  10   7   1       32.58       36.92     23.16 o
 -10   8   1       18.97      -19.55     21.59 o
  -9   8   1      156.59      183.44     19.65 o
  -8   8   1      222.68      236.88     27.69 o
  -7   8   1        9.17       -6.24     12.05 o
  -6   8   1        3.10        6.12     12.43 o
  -5   8   1       69.47       80.88     12.78 o
  -4   8   1     1624.39     1638.21    122.96 o
  -3   8   1      236.99      257.49     26.34 o
  -2   8   1      961.12      979.00     57.30 o
  -1   8   1     1835.39     2269.83    123.26 o
   0   8   1     1123.68     1676.71     92.55 o
   1   8   1     2589.80     3707.08    198.07 o
   2   8   1      665.37      814.67     48.94 o
   3   8   1       77.65       69.42     17.39 o
   4   8   1      527.96      568.08     47.68 o
   5   8   1     1751.09     1769.25     95.23 o
   6   8   1      692.04      636.03     38.81 o
   7   8   1       62.94       81.54     14.88 o
   8   8   1       57.35       79.07     14.10 o
   9   8   1       47.93       36.04     13.06 o
  10   8   1       26.60       -2.69     22.71 o
 -10   9   1        8.02       17.69     23.36 o
  -9   9   1       78.46      105.46     15.98 o
  -8   9   1        4.28       -3.84     13.25 o
  -7   9   1     1186.37     1160.56     64.09 o
  -6   9   1      581.80      544.80     35.14 o
  -5   9   1       30.66       -6.04     14.64 o
  -4   9   1        1.32       -0.77     20.40 o
  -3   9   1      128.78      126.02     14.85 o
  -2   9   1      283.60      334.49     25.43 o
  -1   9   1      119.88      153.95     17.84 o
   0   9   1        0.32        2.90     21.43 o
   1   9   1       33.98       37.33     14.72 o
   2   9   1      840.16     1023.80     60.19 o
   3   9   1      247.62      290.49     34.84 o
   4   9   1      292.27      262.06     26.93 o
   5   9   1     1298.52     1301.32     77.66 o
   6   9   1        1.62      -13.59     13.59 o
   7   9   1      705.76      813.66     48.21 o
   8   9   1      335.86      364.63     26.00 o
   9   9   1      288.16      260.22     21.69 o
  10   9   1        0.38       38.02     24.19 o
 -10  10   1        7.69        4.07     19.29 o
  -9  10   1        1.49        3.22     14.11 o
  -8  10   1        2.31       -1.90     14.21 o
  -7  10   1       26.94       29.92     16.65 o
  -6  10   1        0.27       -0.77     13.95 o
  -5  10   1       52.24       34.46     16.73 o
  -4  10   1       74.62       48.16     19.67 o
  -3  10   1      358.81      379.42     27.50 o
  -2  10   1      402.95      487.48     33.58 o
  -1  10   1       39.45       83.19     16.94 o
   0  10   1        9.61        6.58     15.22 o
   1  10   1       87.14      122.37     29.50 o
   2  10   1      283.31      335.75     26.14 o
   3  10   1     1073.81     1127.79     91.95 o
   4  10   1      261.69      227.10     31.95 o
   5  10   1      590.31      556.08     54.13 o
   6  10   1      241.35      239.90     22.06 o
   7  10   1       39.27       54.34     16.38 o
   8  10   1       84.97       70.97     16.30 o
   9  10   1        0.19      -14.05     14.05 o
  -9  11   1      438.03      514.17     45.30 o
  -8  11   1        1.62      -15.15     15.15 o
  -7  11   1      575.34      518.09     34.21 o
  -6  11   1        9.68       29.67     15.40 o
  -5  11   1       39.21       48.71     17.76 o
  -4  11   1      567.49      575.78     45.30 o
  -3  11   1     1814.82     1812.12    158.97 o
  -2  11   1      200.22      158.22     19.63 o
  -1  11   1        6.92       11.50     16.70 o
   0  11   1      312.11      364.47     30.31 o
   1  11   1       56.58       52.90     17.24 o
   2  11   1     1491.33     1667.61     94.04 o
   3  11   1        3.53      -24.71     24.71 o
   4  11   1      863.71      830.74     82.96 o
   5  11   1      321.88      361.29     33.81 o
   6  11   1      445.05      439.45     30.67 o
   7  11   1      105.57       74.47     17.22 o
   8  11   1       91.86      135.77     23.82 o
   9  11   1        1.04      -10.90     15.19 o
  -9  12   1        0.00        9.94     16.21 o
  -8  12   1      644.46      595.72     38.66 o
  -7  12   1       12.92       28.73     16.24 o
  -6  12   1      186.99      147.30     19.52 o
  -5  12   1      319.42      329.55     28.40 o
  -4  12   1      139.71      132.79     25.08 o
  -3  12   1       85.61       50.53     22.91 o
  -2  12   1     1074.62     1158.53     70.03 o
  -1  12   1       11.01       14.25     17.88 o
   0  12   1      190.00      218.47     24.39 o
   1  12   1      123.71      163.15     22.93 o
   2  12   1      548.91      516.63     36.27 o
   3  12   1     2019.70     2183.08    239.23 o
   4  12   1      305.40      257.79     30.63 o
   5  12   1       63.86       55.48     22.97 o
   6  12   1        2.54        1.90     15.76 o
   7  12   1      789.19      791.63     48.29 o
   8  12   1       16.07       -4.01     15.74 o
   9  12   1       85.25      119.41     20.70 o
  -8  13   1       15.21       11.16     21.26 o
  -7  13   1      491.37      466.05     33.25 o
  -6  13   1       55.50       71.75     17.36 o
  -5  13   1      825.11      800.26     71.76 o
  -4  13   1        2.22       -2.28     22.55 o
  -3  13   1      479.59      552.31     46.14 o
  -2  13   1      650.24      755.73     57.74 o
  -1  13   1       78.74       53.92     20.30 o
   0  13   1        2.23      -14.16     18.90 o
   1  13   1      348.20      343.72     29.59 o
   2  13   1       85.43       94.16     24.44 o
   3  13   1       51.45       54.76     23.51 o
   4  13   1      397.86      430.48     56.64 o
   5  13   1        0.20      -25.32     31.71 o
   6  13   1      349.55      355.59     28.76 o
   7  13   1      136.21      141.02     23.65 o
   8  13   1       26.98       28.07     19.82 o
  -8  14   1      120.94      127.53     20.38 o
  -7  14   1        2.45       12.60     16.56 o
  -6  14   1        1.08      -19.64     22.44 o
  -5  14   1       20.48       17.82     21.26 o
  -4  14   1      299.10      328.62     30.64 o
  -3  14   1      401.02      417.01     40.27 o
  -2  14   1        3.54       -5.50     29.44 o
  -1  14   1       20.05        0.66     20.28 o
   0  14   1       36.29       46.71     21.23 o
   1  14   1        2.05       22.87     31.48 o
   2  14   1        9.85       40.79     49.31 o
   3  14   1       28.31       34.68     37.55 o
   4  14   1        6.57      -17.82     23.58 o
   5  14   1      150.12      101.66     50.96 o
   6  14   1       29.25       34.96     17.61 o
   7  14   1       46.59       61.73     27.76 o
   8  14   1      306.61      289.61     57.69 o
  -7  15   1      129.29      120.68     20.60 o
  -6  15   1      159.76      145.93     28.27 o
  -5  15   1      256.25      241.07     32.37 o
  -4  15   1      122.68       99.33     24.33 o
  -3  15   1       76.65       77.84     28.31 o
  -2  15   1      168.78      176.02     37.20 o
  -1  15   1       60.20       31.80     39.04 o
   0  15   1      112.44      160.15     25.88 o
   1  15   1       69.25       83.92     29.01 o
   2  15   1        7.26      -18.73     40.37 o
   3  15   1       42.25       45.99     26.58 o
   4  15   1      192.12      147.00     29.67 o
   5  15   1       40.39       -1.05     29.73 o
   6  15   1       17.01      -12.25     18.60 o
   7  15   1       67.96       46.25     25.48 o
  -6  16   1        0.10       10.35     25.39 o
  -5  16   1       47.93       33.40     27.53 o
  -4  16   1      385.82      406.70     41.03 o
  -3  16   1       28.13       -5.87     27.72 o
  -2  16   1       41.88       24.83     28.16 o
  -1  16   1       40.66       76.87     29.90 o
   0  16   1      280.86      277.93     47.56 o
   1  16   1       50.38       73.59     35.78 o
   2  16   1        1.60      -14.83     29.41 o
   3  16   1      188.05      213.57     33.88 o
   4  16   1       77.46       51.23     31.17 o
   5  16   1      217.38      211.19     42.34 o
   6  16   1        7.99       16.23     18.52 o
  -5  17   1        6.79      -27.18     27.18 o
  -4  17   1        0.74       36.22     25.52 o
  -3  17   1      624.06      643.58     48.02 o
  -2  17   1       20.98       26.64     29.82 o
  -1  17   1      159.86      134.13     33.70 o
   0  17   1      267.67      215.62     46.45 o
   1  17   1      136.43      153.38     41.95 o
   2  17   1       67.22       33.53     29.58 o
   3  17   1       21.53       58.23     30.48 o
   4  17   1       28.22       53.53     29.77 o
   5  17   1       19.65       37.03     28.58 o
  -4  18   1       13.17        5.36     26.46 o
  -3  18   1        0.99        1.16     32.26 o
  -2  18   1       89.70      131.19     33.14 o
  -1  18   1        7.50      -41.15     41.15 o
   0  18   1      304.04      280.47     52.74 o
   1  18   1      536.46      506.56     64.43 o
   2  18   1      463.15      436.96     59.93 o
   3  18   1        6.47       17.67     30.07 o
   4  18   1      156.63      116.68     31.74 o
  -2  19   1        0.09       42.34     33.88 o
  -1  19   1        5.68       37.68     34.54 o
   0  19   1        6.32        1.73     42.36 o
   1  19   1      164.44      129.36     46.08 o
 -11   0   2       38.08       30.14     15.84 o
 -10   0   2      174.89      199.98     23.83 o
  -9   0   2       26.94       28.60     14.21 o
  -8   0   2      425.35      334.65     23.91 o
  -7   0   2      158.47      122.90     10.19 o
  -6   0   2     1502.18     1315.06     93.14 o
  -5   0   2      463.84      415.75     33.18 o
  -4   0   2       15.13       36.70     15.96 o
  -3   0   2     1741.88     1471.99    101.99 o
  -2   0   2     3945.13     3928.43    196.92 o
  -1   0   2     4717.18     4069.07    183.84 o
   0   0   2     2858.07     2431.48    142.13 o
   1   0   2      111.58      126.65      9.11 o
   2   0   2     2385.57     2268.83    115.35 o
   3   0   2       21.27       11.46      7.52 o
   4   0   2     1433.24     1442.98     72.41 o
   5   0   2      948.74      852.64     47.41 o
   6   0   2     1832.25     2036.66    121.27 o
   7   0   2       83.59       88.34     16.15 o
   8   0   2       91.06      126.38     29.42 o
   9   0   2      416.07      472.52     42.42 o
  10   0   2       99.13       99.31     32.69 o
  11   0   2       33.42       50.90     19.10 o
 -11   1   2       85.08       53.14     27.36 o
 -10   1   2       20.20        2.35      9.83 o
  -9   1   2        4.57        6.55     17.05 o
  -8   1   2       96.46      103.85     10.08 o
  -7   1   2        9.93       -6.17      6.17 o
  -6   1   2       98.64       98.39      7.77 o
  -5   1   2      226.39      148.25      8.94 o
  -4   1   2      493.58      469.68     21.62 o
  -3   1   2     3182.84     3167.65    128.89 o
  -2   1   2     9602.20     9692.47    365.36 o
  -1   1   2     2150.00     2133.92     81.67 o
   0   1   2     4436.35     4840.68    243.53 o
   1   1   2    19535.10    17316.60    665.69 o
   2   1   2       22.90       25.29      5.00 o
   3   1   2     2573.26     2395.60    100.17 o
   4   1   2      211.83      154.00      8.60 o
   5   1   2     1218.87     1209.58     46.62 o
   6   1   2      299.78      253.38     12.32 o
   7   1   2      152.13      159.09     11.36 o
   8   1   2      395.55      463.73     29.11 o
   9   1   2      233.18      276.02     21.47 o
  10   1   2        0.17       -7.63     12.04 o
  11   1   2      121.68      186.32     20.85 o
 -11   2   2      134.36      170.85     23.95 o
 -10   2   2       14.88       21.53     19.22 o
  -9   2   2        5.92       20.57     12.90 o
  -8   2   2       52.86       61.27     10.89 o
  -7   2   2        3.36        2.57     11.56 o
  -6   2   2        0.67       -6.15      6.15 o
  -5   2   2       43.86       49.57      6.73 o
  -4   2   2      466.78      422.83     20.08 o
  -3   2   2     5385.33     5556.57    210.02 o
  -2   2   2     6691.33     7054.24    294.44 o
  -1   2   2    13552.05    13983.24    640.41 o
   0   2   2      432.23      485.44     25.11 o
   1   2   2      455.80      406.11     19.02 o
   2   2   2     1234.79     1079.07     51.32 o
   3   2   2       76.30       73.00      7.18 o
   4   2   2      565.90      603.18     29.51 o
   5   2   2      131.39      179.57     11.78 o
   6   2   2      459.69      464.61     21.64 o
   7   2   2      238.82      205.09     13.36 o
   8   2   2       13.08       12.15     10.73 o
   9   2   2        0.85       -2.15     11.48 o
  10   2   2        2.82       23.04     14.09 o
  11   2   2        8.63       40.10     19.56 o
 -11   3   2      259.34      324.19     61.82 o
 -10   3   2       25.71       37.64     16.02 o
  -9   3   2        1.64      -10.69     10.69 o
  -8   3   2       40.25       47.00     11.20 o
  -7   3   2      687.01      586.00     29.77 o
  -6   3   2      185.82      219.51     16.14 o
  -5   3   2     1072.25     1119.49     50.74 o
  -4   3   2       91.58       92.93      7.58 o
  -3   3   2     2567.18     2484.67    101.49 o
  -2   3   2     1605.23     1514.12     71.17 o
  -1   3   2    31703.70    36457.77   1674.77 o
   0   3   2     1116.94     1345.27     63.94 o
   1   3   2        0.61        6.14      9.20 o
   2   3   2        5.69       12.42      6.28 o
   3   3   2       18.80       10.25      6.12 o
   4   3   2      660.08      620.68     31.06 o
   5   3   2       51.98       56.90      7.46 o
   6   3   2      249.48      232.59     14.03 o
   7   3   2      110.90      102.79     10.81 o
   8   3   2      345.86      350.71     38.33 o
   9   3   2      108.60      133.99     17.69 o
  10   3   2        8.27       17.11     14.21 o
  11   3   2       38.44       80.88     35.19 o
 -11   4   2        4.28       17.34     19.77 o
 -10   4   2        1.91       10.21     19.10 o
  -9   4   2      934.56      957.67     52.67 o
  -8   4   2      432.77      450.37     27.79 o
  -7   4   2      314.93      278.99     24.09 o
  -6   4   2      954.18      820.13     44.96 o
  -5   4   2      481.99      440.93     23.23 o
  -4   4   2        3.56        1.44      7.91 o
  -3   4   2     3249.03     3137.66    143.91 o
  -2   4   2     4352.53     4818.19    202.62 o
  -1   4   2     2862.17     4217.28    256.48 o
   0   4   2     1933.77     2708.23    143.41 o
   1   4   2     1572.52     1768.40    127.56 o
   2   4   2      331.92      274.38     28.98 o
   3   4   2     1649.14     1371.51     72.70 o
   4   4   2     1094.53      849.88     40.66 o
   5   4   2     1201.21     1082.29     52.09 o
   6   4   2      755.60      704.90     35.43 o
   7   4   2       16.02       18.57      8.91 o
   8   4   2     1169.17     1117.88     59.74 o
   9   4   2       30.81       15.31     15.57 o
  10   4   2       11.87       22.13     15.24 o
  11   4   2       27.17       58.54     22.16 o
 -11   5   2      217.71      276.17     32.97 o
 -10   5   2        0.90       16.43     29.81 o
  -9   5   2       38.45       31.15     14.19 o
  -8   5   2      434.33      433.77     34.61 o
  -7   5   2     2768.61     2693.64    167.48 o
  -6   5   2     1214.21     1114.41     68.16 o
  -5   5   2     1026.63     1052.45     50.65 o
  -4   5   2      198.05      216.37     13.13 o
  -3   5   2     3061.09     3342.75    172.35 o
  -2   5   2     5846.21     6618.22    380.75 o
  -1   5   2     2005.49     2967.91    157.55 o
   0   5   2        4.60        7.42     11.46 o
   1   5   2     2593.43     3515.10    215.91 o
   2   5   2       57.98       77.58     13.77 o
   3   5   2        0.44        1.36      7.00 o
   4   5   2      127.60      122.23     12.28 o
   5   5   2        2.06       -1.71      9.13 o
   6   5   2      354.33      318.84     18.86 o
   7   5   2       65.03       47.85     10.72 o
   8   5   2      158.54      136.57     14.08 o
   9   5   2       47.22       31.19     14.24 o
  10   5   2      319.91      413.36     41.94 o
 -11   6   2        0.48       24.66     20.78 o
 -10   6   2      744.18      865.93     89.23 o
  -9   6   2        0.38       -1.25     14.99 o
  -8   6   2        2.14      -14.04     14.04 o
  -7   6   2      436.32      395.75     30.11 o
  -6   6   2     1879.86     1871.22     85.62 o
  -5   6   2       99.57      110.80      9.61 o
  -4   6   2      127.55      120.26     11.30 o
  -3   6   2     1591.64     1850.76     97.14 o
  -2   6   2      131.37      114.60     20.70 o
  -1   6   2      604.04      839.71     49.50 o
   0   6   2     1503.59     2178.75    117.40 o
   1   6   2       50.34       33.68     11.81 o
   2   6   2      188.29      152.38     18.20 o
   3   6   2      327.36      336.34     27.33 o
   4   6   2      698.80      667.24     34.07 o
   5   6   2      217.78      185.79     13.35 o
   6   6   2      285.77      252.53     19.14 o
   7   6   2      199.33      202.61     17.06 o
   8   6   2      101.51      103.08     13.31 o
   9   6   2        9.20       28.06     14.50 o
  10   6   2       13.88       25.88     22.67 o
 -11   7   2       38.22       27.17     24.04 o
 -10   7   2      110.38      128.82     35.00 o
  -9   7   2       86.54      113.43     34.08 o
  -8   7   2       45.04       33.42     11.12 o
  -7   7   2        5.09      -11.35     11.35 o
  -6   7   2       86.59      115.64     13.66 o
  -5   7   2       27.19       13.82      9.72 o
  -4   7   2       86.55       80.32     11.38 o
  -3   7   2       37.54       65.14      9.75 o
  -2   7   2        0.81      -10.80     10.80 o
  -1   7   2      260.26      379.92     32.81 o
   0   7   2     2760.34     4195.57    223.27 o
   1   7   2       35.97       33.65     12.87 o
   2   7   2      155.76      197.41     21.45 o
   3   7   2      179.43      166.62     20.02 o
   4   7   2     1880.93     1792.21     95.86 o
   5   7   2      193.46      191.56     14.36 o
   6   7   2      626.81      640.07     38.43 o
   7   7   2      112.73      109.74     14.78 o
   8   7   2        9.34        3.58     11.67 o
   9   7   2       17.33       13.31     14.59 o
  10   7   2       28.17       33.37     49.23 o
 -10   8   2       66.38       79.40     19.71 o
  -9   8   2       67.75       74.50     21.32 o
  -8   8   2       10.05        1.69     13.93 o
  -7   8   2      148.39      150.23     15.99 o
  -6   8   2        0.00        0.19     11.55 o
  -5   8   2       70.00       79.28     14.78 o
  -4   8   2      262.76      253.51     21.18 o
  -3   8   2      207.76      278.45     25.76 o
  -2   8   2      309.95      418.32     35.49 o
  -1   8   2      874.91     1064.00     61.43 o
   0   8   2      431.90      569.90     36.14 o
   1   8   2     2257.92     2757.93    148.55 o
   2   8   2     2470.69     2843.69    175.87 o
   3   8   2      342.03      358.72     40.53 o
   4   8   2      176.13      159.12     19.49 o
   5   8   2     3688.36     3504.36    182.31 o
   6   8   2     1135.91     1028.46     68.23 o
   7   8   2       14.56       11.95     12.90 o
   8   8   2        3.91        4.92     16.54 o
   9   8   2        0.83       12.10     15.06 o
  10   8   2      119.61      191.30     31.64 o
 -10   9   2       57.68       50.42     19.73 o
  -9   9   2      127.34       91.55     15.65 o
  -8   9   2       12.61        6.21     13.22 o
  -7   9   2       83.09       94.48     15.45 o
  -6   9   2       78.90      102.91     15.87 o
  -5   9   2      958.10      963.13     80.94 o
  -4   9   2       66.75       55.55     15.88 o
  -3   9   2        2.90       12.00     11.88 o
  -2   9   2       34.08       18.72     17.37 o
  -1   9   2      206.66      247.93     29.82 o
   0   9   2     1467.98     2039.89    112.20 o
   1   9   2       10.53      -10.25     13.86 o
   2   9   2     1824.18     2251.13    142.04 o
   3   9   2      271.72      286.02     25.98 o
   4   9   2     2552.76     2589.76    183.72 o
   5   9   2        9.92       26.64     14.06 o
   6   9   2       20.49       18.24     15.63 o
   7   9   2      286.60      239.98     21.06 o
   8   9   2      182.65      162.91     18.60 o
   9   9   2       86.67      140.15     19.49 o
  10   9   2       11.16      -28.85     28.85 o
 -10  10   2       73.91       58.94     20.00 o
  -9  10   2        4.67       19.20     14.42 o
  -8  10   2      247.34      262.73     22.68 o
  -7  10   2      578.36      581.66     36.51 o
  -6  10   2       11.13        5.73     14.34 o
  -5  10   2      113.90       92.54     17.69 o
  -4  10   2        3.48        1.37     16.29 o
  -3  10   2     1515.01     1544.98     87.48 o
  -2  10   2       48.94       38.37     14.80 o
  -1  10   2       15.09        9.75     15.22 o
   0  10   2      145.40      200.86     20.48 o
   1  10   2      448.83      620.30     39.89 o
   2  10   2        1.99       -1.66     13.65 o
   3  10   2     3925.68     4156.89    255.51 o
   4  10   2      361.73      366.68     33.51 o
   5  10   2      145.32      166.91     18.71 o
   6  10   2      965.69      932.14     62.86 o
   7  10   2      134.14      127.81     17.77 o
   8  10   2      588.76      522.68     34.42 o
   9  10   2       47.11       31.10     15.43 o
  -9  11   2      233.27      283.52     30.87 o
  -8  11   2       58.47       63.15     17.32 o
  -7  11   2      179.87      187.78     20.10 o
  -6  11   2       31.37       47.99     15.59 o
  -5  11   2        6.94      -16.52     16.52 o
  -4  11   2      160.76      182.93     25.37 o
  -3  11   2      773.31      777.68     63.28 o
  -2  11   2        6.07        7.52     15.37 o
  -1  11   2      210.90      225.00     24.98 o
   0  11   2      338.33      375.23     41.81 o
   1  11   2       64.16       93.86     18.13 o
   2  11   2       44.58       58.60     21.75 o
   3  11   2       32.87       16.57     21.07 o
   4  11   2       54.76       53.51     32.56 o
   5  11   2      181.75      203.12     22.72 o
   6  11   2      555.90      514.14     39.68 o
   7  11   2      170.88      179.14     20.60 o
   8  11   2       10.56       11.65     15.52 o
   9  11   2       38.24       18.46     15.61 o
  -9  12   2       33.83       15.02     16.17 o
  -8  12   2      111.04       96.20     17.69 o
  -7  12   2      157.46      130.08     19.08 o
  -6  12   2        3.91        1.06     19.92 o
  -5  12   2        9.42       -9.30     18.49 o
  -4  12   2        0.54        6.59     18.68 o
  -3  12   2        0.08        8.80     21.74 o
  -2  12   2       51.71       60.14     17.39 o
  -1  12   2       12.20       13.16     36.58 o
   0  12   2        1.59        9.48     22.04 o
   1  12   2      867.59      945.87     58.14 o
   2  12   2      960.07      906.37     56.55 o
   3  12   2       40.96       52.96     23.86 o
   4  12   2      251.07      258.39     30.58 o
   5  12   2       97.31       98.56     27.04 o
   6  12   2      275.45      246.61     30.21 o
   7  12   2        2.29       32.34     16.18 o
   8  12   2      178.35      216.38     28.21 o
  -8  13   2      233.07      205.43     21.89 o
  -7  13   2      137.61      123.14     22.48 o
  -6  13   2       52.95       33.33     25.69 o
  -5  13   2       84.68      101.18     21.54 o
  -4  13   2      477.20      474.40     35.25 o
  -3  13   2       60.96       73.98     26.17 o
  -2  13   2      844.53      830.03     71.43 o
  -1  13   2      140.50      170.92     23.53 o
   0  13   2        0.37        3.62     20.32 o
   1  13   2       63.85       76.36     21.93 o
   2  13   2      173.63      146.75     26.80 o
   3  13   2      559.03      588.09    105.43 o
   4  13   2      198.98      253.11     31.88 o
   5  13   2        0.40      -27.58     27.58 o
   6  13   2       25.98       11.01     16.73 o
   7  13   2        0.76        9.49     16.84 o
   8  13   2       11.85       27.12     17.15 o
  -8  14   2      147.30      151.58     20.81 o
  -7  14   2      854.45      815.07     69.75 o
  -6  14   2      175.97      153.99     27.47 o
  -5  14   2        8.59      -10.12     20.56 o
  -4  14   2      426.91      375.41     33.15 o
  -3  14   2       48.77       12.07     21.98 o
  -2  14   2      436.82      424.29     41.21 o
  -1  14   2      268.39      334.79     31.28 o
   0  14   2        0.05       -5.01     28.98 o
   1  14   2       93.00      103.20     25.57 o
   2  14   2       74.80       33.88     25.22 o
   3  14   2      345.54      295.10     57.86 o
   4  14   2       56.44        3.45     50.86 o
   5  14   2      193.10      191.86     38.05 o
   6  14   2       90.37       56.96     18.43 o
   7  14   2       94.58      112.08     20.14 o
  -7  15   2       38.42       -7.14     22.32 o
  -6  15   2       15.72      -22.11     23.38 o
  -5  15   2      232.16      230.67     32.27 o
  -4  15   2      412.89      447.21     36.93 o
  -3  15   2       64.13       38.36     35.58 o
  -2  15   2      328.57      323.66     37.59 o
  -1  15   2        3.15      -26.26     26.26 o
   0  15   2        4.96       11.62     21.94 o
   1  15   2        6.70      -25.93     25.93 o
   2  15   2      572.69      518.14     46.85 o
   3  15   2       71.61       71.38     27.13 o
   4  15   2      359.77      383.85     40.79 o
   5  15   2       90.64       95.93     44.23 o
   6  15   2        4.81      -13.95     16.90 o
   7  15   2        0.57       29.78     18.72 o
  -6  16   2       23.01       28.33     39.47 o
  -5  16   2      222.00      192.74     39.79 o
  -4  16   2      219.48      220.78     29.50 o
  -3  16   2      132.17      105.59     28.76 o
  -2  16   2       42.95       69.33     27.59 o
  -1  16   2       57.59       30.29     39.82 o
   0  16   2      249.75      268.66     37.11 o
   1  16   2        1.23       11.03     28.72 o
   2  16   2        4.58       -7.24     27.04 o
   3  16   2      239.67      247.11     35.27 o
   4  16   2       25.48       10.38     38.75 o
   5  16   2        0.88       54.81     33.72 o
   6  16   2       42.16       55.80     19.52 o
  -5  17   2        3.13        0.11     27.99 o
  -4  17   2       13.35       15.60     25.51 o
  -3  17   2       38.82       19.26     26.20 o
  -2  17   2       63.01       33.29     26.33 o
  -1  17   2        0.33       19.54     26.94 o
   0  17   2      103.58      143.74     44.14 o
   1  17   2      125.20       90.78     31.87 o
   2  17   2       13.76       57.15     30.23 o
   3  17   2      120.13       94.48     25.31 o
   4  17   2       51.74      110.29     34.20 o
   5  17   2        0.44       -3.08     38.71 o
  -4  18   2        0.95       -6.39     27.27 o
  -3  18   2       31.44       21.37     26.73 o
  -2  18   2        0.01       15.09     26.84 o
  -1  18   2      101.87       87.62     45.85 o
   0  18   2        8.46       81.81     39.95 o
   1  18   2       38.15       43.38     51.51 o
   2  18   2       19.28       40.19     26.25 o
   3  18   2      282.03      265.97     32.57 o
   4  18   2        3.44       73.46     43.85 o
  -2  19   2      463.59      471.09     50.56 o
  -1  19   2      127.27      125.68     37.05 o
   0  19   2       94.10      138.10     36.98 o
   1  19   2       50.37       29.42     32.53 o
   2  19   2      349.70      365.38     68.46 o
 -12   1   3      228.01      250.71     32.76 o
 -11   1   3      121.30      143.11     22.85 o
 -10   1   3        7.39        7.81      9.64 o
  -9   1   3       16.51       46.73     13.26 o
  -8   1   3      225.32      211.33     13.86 o
  -7   1   3     1147.76     1041.65     44.71 o
  -6   1   3      128.41      120.27      8.56 o
  -5   1   3       94.31       89.55      8.66 o
  -4   1   3      728.08      595.45     26.14 o
  -3   1   3      742.37      740.96     31.97 o
  -2   1   3     3674.29     3562.53    126.05 o
  -1   1   3      840.35      837.53     35.40 o
   0   1   3    20842.57    20045.92    921.40 o
   1   1   3    19421.84    17284.78    878.64 o
   2   1   3      334.96      324.23     15.86 o
   3   1   3     2863.54     2736.88    113.11 o
   4   1   3     1036.02      949.06     40.60 o
   5   1   3     3669.71     3652.86    150.61 o
   6   1   3      336.93      344.52     15.68 o
   7   1   3      202.10      272.67     19.37 o
   8   1   3       88.90      107.87     19.21 o
   9   1   3        2.71        5.23     12.60 o
  10   1   3        5.81       15.22     15.08 o
  11   1   3       19.75       21.07     15.90 o
 -11   2   3      420.54      479.06     36.06 o
 -10   2   3      600.88      611.52     42.60 o
  -9   2   3      175.81      199.56     16.82 o
  -8   2   3      767.91      685.40     34.03 o
  -7   2   3     1717.32     1569.84     70.94 o
  -6   2   3      173.44      202.17     11.77 o
  -5   2   3      906.73      834.90     36.32 o
  -4   2   3      463.99      542.42     24.82 o
  -3   2   3        6.74        4.39      6.20 o
  -2   2   3     5116.90     5134.39    184.31 o
  -1   2   3       17.60       34.05      5.87 o
   0   2   3     4927.61     5575.73    328.76 o
   1   2   3      351.60      284.14     16.48 o
   2   2   3     1348.86      991.75     39.44 o
   3   2   3       69.95       64.13      7.25 o
   4   2   3       24.10       33.54      6.38 o
   5   2   3      148.86      153.15     10.06 o
   6   2   3      793.31      690.30     30.90 o
   7   2   3      401.28      395.79     22.69 o
   8   2   3      512.72      568.78     39.94 o
   9   2   3      151.98      168.64     19.31 o
  10   2   3      139.54      147.70     19.63 o
  11   2   3       68.40       91.31     18.26 o
 -11   3   3        3.61        2.16     15.02 o
 -10   3   3      849.03     1086.21     68.56 o
  -9   3   3      108.56      103.92     13.40 o
  -8   3   3      135.67      122.51     16.54 o
  -7   3   3       76.51       46.93      8.62 o
  -6   3   3      246.39      191.71     12.94 o
  -5   3   3     2765.30     2553.08    113.08 o
  -4   3   3     8153.82     8729.78    353.14 o
  -3   3   3     3979.96     3954.72    151.98 o
  -2   3   3      856.67      930.42     34.47 o
  -1   3   3    32182.18    34262.58   1748.23 o
   0   3   3      228.88      224.11     13.89 o
   1   3   3      318.11      383.91     20.91 o
   2   3   3      451.32      382.95     16.62 o
   3   3   3       33.25       27.30      6.72 o
   4   3   3       30.77       32.64      8.12 o
   5   3   3        1.13        7.66      7.75 o
   6   3   3      456.82      396.94     21.50 o
   7   3   3      789.95      776.57     43.03 o
   8   3   3        0.03      -12.23     12.23 o
   9   3   3       19.64       38.12     15.04 o
  10   3   3      165.54      187.97     21.41 o
  11   3   3      491.94      678.46     81.92 o
 -11   4   3       17.53       -4.64     17.90 o
 -10   4   3        0.03       -5.82     15.12 o
  -9   4   3        8.19       15.36     11.49 o
  -8   4   3      475.05      475.67     31.87 o
  -7   4   3      317.71      290.05     20.47 o
  -6   4   3      128.12      153.23     16.65 o
  -5   4   3     2330.03     2232.06    101.24 o
  -4   4   3     2842.69     2951.50    113.69 o
  -3   4   3     1985.17     2555.03    118.08 o
  -2   4   3      200.00      239.44     20.98 o
  -1   4   3     5143.93     6607.63    340.63 o
   0   4   3     3784.13     4490.94    207.39 o
   1   4   3       52.64       57.82     10.87 o
   2   4   3      607.82      508.16     24.14 o
   3   4   3       19.36       -0.99      6.21 o
   4   4   3     2421.15     2121.91     97.95 o
   5   4   3       16.50       13.25      7.91 o
   6   4   3      198.19      196.93     13.85 o
   7   4   3       55.34       46.21     10.31 o
   8   4   3      276.05      338.67     27.20 o
   9   4   3      549.48      615.02     43.95 o
  10   4   3        1.80       15.28     16.36 o
 -11   5   3        0.32       -6.84     19.65 o
 -10   5   3      210.92      277.95     51.15 o
  -9   5   3       13.10        2.34     13.72 o
  -8   5   3       40.82       43.61     12.91 o
  -7   5   3      145.64      118.59     14.37 o
  -6   5   3      574.06      653.54     43.90 o
  -5   5   3     1161.83     1061.96     46.50 o
  -4   5   3     2365.91     2503.50    116.01 o
  -3   5   3     3856.51     4367.22    199.74 o
  -2   5   3     1250.40     1650.40     78.39 o
  -1   5   3     1400.17     1892.16     89.92 o
   0   5   3       40.49       32.15     10.39 o
   1   5   3     1315.77     1535.59     97.54 o
   2   5   3       15.10        7.04      8.56 o
   3   5   3      992.27      860.25     42.12 o
   4   5   3       42.48       29.37      9.45 o
   5   5   3      274.38      246.28     17.79 o
   6   5   3        7.06        2.19     10.21 o
   7   5   3      200.04      184.16     16.12 o
   8   5   3      176.09      179.40     20.07 o
   9   5   3        0.44       15.94     21.34 o
  10   5   3        0.48       12.59     16.30 o
 -11   6   3      113.12      105.20     24.80 o
 -10   6   3       31.20       98.45     24.01 o
  -9   6   3        1.13       -8.63     14.12 o
  -8   6   3       15.64       -3.10     14.81 o
  -7   6   3      193.96      185.62     15.71 o
  -6   6   3      248.88      229.70     13.66 o
  -5   6   3     2208.40     2126.59     89.83 o
  -4   6   3      284.52      274.16     17.21 o
  -3   6   3      150.66      193.61     16.64 o
  -2   6   3     1838.12     2224.40    105.04 o
  -1   6   3     1000.09     1186.69     65.55 o
   0   6   3     1128.78     1396.52     77.11 o
   1   6   3     1834.05     2286.23    123.00 o
   2   6   3      248.85      286.46     18.02 o
   3   6   3      665.62      559.82     29.37 o
   4   6   3      604.68      555.01     29.18 o
   5   6   3      109.08      120.58     13.74 o
   6   6   3     1535.07     1350.78     84.00 o
   7   6   3      148.50      151.92     15.39 o
   8   6   3       71.69       66.98     22.97 o
   9   6   3        1.33      -14.49     14.49 o
  10   6   3        0.03      -11.61     24.28 o
 -11   7   3       42.61       16.98     21.74 o
 -10   7   3      283.43      284.04     26.97 o
  -9   7   3      252.30      269.62     26.18 o
  -8   7   3      375.05      421.80     27.56 o
  -7   7   3        8.31       11.89     11.16 o
  -6   7   3        0.11       -4.05      9.71 o
  -5   7   3      709.57      742.47     38.32 o
  -4   7   3     1706.61     1688.06    103.59 o
  -3   7   3      830.15      826.34     53.98 o
  -2   7   3     2746.53     3524.68    163.04 o
  -1   7   3        6.31       31.74     14.10 o
   0   7   3     3547.11     5147.60    272.16 o
   1   7   3     1031.42     1556.07     85.62 o
   2   7   3     1393.32     1361.76     88.45 o
   3   7   3     1114.37     1085.25     60.53 o
   4   7   3      236.84      209.59     15.01 o
   5   7   3     2264.83     2018.40     93.86 o
   6   7   3        2.19       12.33     23.94 o
   7   7   3       76.29       91.83     14.19 o
   8   7   3       57.58       42.19     13.17 o
   9   7   3       83.69       76.17     17.86 o
  10   7   3       20.31       -2.95     16.85 o
 -10   8   3      183.21      234.27     25.70 o
  -9   8   3      454.27      461.90     34.86 o
  -8   8   3      225.80      219.10     18.96 o
  -7   8   3      359.13      326.64     23.30 o
  -6   8   3      572.89      537.57     33.44 o
  -5   8   3       24.96       24.62     16.38 o
  -4   8   3      502.28      474.95     42.73 o
  -3   8   3       29.68       15.86     10.45 o
  -2   8   3      182.05      224.42     17.54 o
  -1   8   3     1095.40     1665.71     92.35 o
   0   8   3      675.22      854.08     51.81 o
   1   8   3      453.22      474.34     31.10 o
   2   8   3      384.30      344.97     34.71 o
   3   8   3      450.65      460.47     29.91 o
   4   8   3       81.05       95.86     12.26 o
   5   8   3      386.07      403.72     29.51 o
   6   8   3        0.06       -2.78     14.04 o
   7   8   3      455.93      400.16     27.49 o
   8   8   3      433.55      461.60     29.99 o
   9   8   3        0.07      -10.53     15.32 o
  10   8   3      118.46      135.83     21.85 o
 -10   9   3      107.26      131.75     22.18 o
  -9   9   3       16.48       17.52     13.22 o
  -8   9   3        4.36       10.76     15.16 o
  -7   9   3       23.52       13.70     17.04 o
  -6   9   3      140.83      118.98     15.79 o
  -5   9   3      119.94      106.50     16.61 o
  -4   9   3      654.84      649.36     40.21 o
  -3   9   3        3.38       -8.11     11.27 o
  -2   9   3      190.55      176.32     18.67 o
  -1   9   3        1.20       -1.76     14.23 o
   0   9   3      251.99      308.59     35.46 o
   1   9   3     1085.47     1369.82     77.96 o
   2   9   3      238.96      291.23     28.26 o
   3   9   3       39.29       17.21     20.57 o
   4   9   3      112.62      121.76     23.98 o
   5   9   3       80.90       99.87     12.86 o
   6   9   3       22.32        1.08     15.42 o
   7   9   3      139.34      133.52     20.89 o
   8   9   3      185.24      176.36     23.43 o
   9   9   3        0.18       17.05     16.69 o
 -10  10   3      308.08      276.96     33.73 o
  -9  10   3       89.66       95.83     16.27 o
  -8  10   3       44.01       28.99     14.64 o
  -7  10   3        1.83        3.68     20.26 o
  -6  10   3      101.75      101.34     21.65 o
  -5  10   3      697.53      691.62     64.20 o
  -4  10   3      762.64      803.71     48.97 o
  -3  10   3      435.45      461.05     41.95 o
  -2  10   3       17.47      -13.27     13.27 o
  -1  10   3      221.67      299.74     30.51 o
   0  10   3      101.11      154.67     19.51 o
   1  10   3       23.02       22.41     15.62 o
   2  10   3       58.68       59.80     20.47 o
   3  10   3      108.36      107.64     22.15 o
   4  10   3       28.83       35.73     16.59 o
   5  10   3      437.18      437.49     28.90 o
   6  10   3       22.63       16.83     17.37 o
   7  10   3      163.67      186.52     20.37 o
   8  10   3        2.75        8.51     16.45 o
   9  10   3      175.77      232.15     28.07 o
 -10  11   3       66.95       86.15     37.69 o
  -9  11   3       89.01       82.59     16.92 o
  -8  11   3        1.77      -14.41     14.41 o
  -7  11   3       15.16        3.36     18.49 o
  -6  11   3       41.46       33.45     19.86 o
  -5  11   3       14.19       17.59     17.12 o
  -4  11   3       35.26       -0.19     17.38 o
  -3  11   3      834.47      860.88     59.21 o
  -2  11   3     3424.82     3968.17    186.14 o
  -1  11   3      541.70      640.81     42.06 o
   0  11   3      616.38      750.43     46.68 o
   1  11   3     2013.72     2646.86    144.27 o
   2  11   3      974.14     1078.76     75.57 o
   3  11   3        1.86       -9.65     20.87 o
   4  11   3       85.55      100.14     19.08 o
   5  11   3      672.42      658.17     42.07 o
   6  11   3       34.82       38.76     17.34 o
   7  11   3       34.21       16.17     15.89 o
   8  11   3      204.43      217.83     21.57 o
   9  11   3       28.93       46.35     16.80 o
  -9  12   3      357.09      317.58     26.11 o
  -8  12   3        3.76       -7.10     14.98 o
  -7  12   3       84.48       89.65     17.26 o
  -6  12   3       52.56       27.88     20.65 o
  -5  12   3      228.59      247.35     25.13 o
  -4  12   3       88.95       79.43     22.93 o
  -3  12   3      663.70      752.15     56.12 o
  -2  12   3     1537.09     1680.94     84.94 o
  -1  12   3      102.71      111.01     20.49 o
   0  12   3      126.58      141.74     21.82 o
   1  12   3     1729.94     1991.27    111.12 o
   2  12   3      184.81      179.15     27.54 o
   3  12   3        3.02       11.03     22.10 o
   4  12   3     1558.21     1839.97    102.18 o
   5  12   3      183.24      134.16     21.65 o
   6  12   3      167.33      129.25     21.75 o
   7  12   3       33.73        3.59     16.33 o
   8  12   3       30.72       41.31     16.70 o
  -9  13   3        1.28       16.15     39.23 o
  -8  13   3      117.38       97.98     18.55 o
  -7  13   3       47.53       67.54     17.25 o
  -6  13   3     1010.33      786.71     57.06 o
  -5  13   3       23.13        4.25     19.46 o
  -4  13   3        1.26        0.08     19.89 o
  -3  13   3       65.46       49.10     22.21 o
  -2  13   3       15.85       44.80     21.43 o
  -1  13   3      134.23      121.63     22.34 o
   0  13   3      143.16      236.20     26.12 o
   1  13   3      240.71      256.77     25.67 o
   2  13   3        1.79      -26.49     26.49 o
   3  13   3     1193.03     1316.03     91.99 o
   4  13   3      185.12      175.90     23.04 o
   5  13   3      311.81      373.05     62.37 o
   6  13   3        0.15       -1.39     18.08 o
   7  13   3        4.07       27.10     22.93 o
   8  13   3       40.66       30.48     17.94 o
  -8  14   3       58.67       14.14     21.32 o
  -7  14   3       39.44       22.38     17.11 o
  -6  14   3       50.57        7.56     23.35 o
  -5  14   3        5.88       10.46     21.01 o
  -4  14   3      236.69      246.08     28.15 o
  -3  14   3      153.76      172.12     25.90 o
  -2  14   3      191.54      155.68     25.69 o
  -1  14   3      574.83      553.73     41.87 o
   0  14   3       13.23       21.83     20.82 o
   1  14   3       11.98       22.66     25.23 o
   2  14   3      504.45      502.91     45.05 o
   3  14   3       40.22       34.12     21.51 o
   4  14   3      160.88      119.12     23.16 o
   5  14   3       24.40       32.58     20.19 o
   6  14   3       25.22       27.20     19.83 o
   7  14   3       10.95       24.48     24.54 o
  -7  15   3      110.11       75.72     19.00 o
  -6  15   3       60.95       49.80     25.44 o
  -5  15   3        7.75       13.69     25.69 o
  -4  15   3      219.44      233.01     28.65 o
  -3  15   3        3.18      -10.23     23.06 o
  -2  15   3       26.29       50.82     24.56 o
  -1  15   3       75.99       93.02     30.09 o
   0  15   3      169.31      205.20     25.06 o
   1  15   3       72.77       88.40     24.39 o
   2  15   3       54.11       21.61     22.64 o
   3  15   3       21.07       48.36     22.49 o
   4  15   3       95.50       64.37     22.44 o
   5  15   3       24.38       42.56     27.44 o
   6  15   3       41.82       13.11     20.01 o
  -6  16   3      102.11       66.34     27.28 o
  -5  16   3      500.16      427.32     42.64 o
  -4  16   3       26.92       12.38     24.21 o
  -3  16   3      144.04      115.93     27.23 o
  -2  16   3       26.92       42.79     25.51 o
  -1  16   3       41.97       18.96     25.89 o
   0  16   3      288.23      277.21     31.93 o
   1  16   3       25.32      -11.99     23.87 o
   2  16   3      117.45      139.13     27.68 o
   3  16   3        1.33      -22.36     22.36 o
   4  16   3      483.01      403.63     34.70 o
   5  16   3        6.67        7.91     32.49 o
   6  16   3      251.74      295.29     54.04 o
  -6  17   3        7.52      -50.77     50.77 o
  -5  17   3       30.75       64.01     28.91 o
  -4  17   3      172.00      139.12     28.59 o
  -3  17   3       12.35       19.38     26.24 o
  -2  17   3      303.50      328.97     35.62 o
  -1  17   3      309.19      259.77     33.30 o
   0  17   3      426.68      450.87     52.97 o
   1  17   3      646.81      658.53     65.02 o
   2  17   3        7.96       14.79     24.46 o
   3  17   3       91.38       89.34     25.09 o
   4  17   3        1.50      -23.33     33.13 o
  -4  18   3       20.78      -13.47     26.08 o
  -3  18   3      283.17      176.17     30.87 o
  -2  18   3      113.96      106.14     29.21 o
  -1  18   3       12.75      -31.35     31.35 o
   0  18   3      659.21      583.15     57.64 o
   1  18   3      117.86       48.44     33.09 o
   2  18   3        0.56      -19.48     43.69 o
   3  18   3        3.65      -13.61     25.09 o
  -2  19   3       10.22       11.42     35.42 o
  -1  19   3        0.19        3.97     34.56 o
   0  19   3        8.02       46.56     34.73 o
   1  19   3       62.96       22.32     32.29 o
 -12   0   4      445.31      505.00     66.54 o
 -11   0   4      476.05      523.94     46.48 o
 -10   0   4       66.51       68.56     15.37 o
  -9   0   4      654.75      627.65     51.94 o
  -8   0   4        2.69       -8.95      9.58 o
  -7   0   4      341.66      295.92     20.15 o
  -6   0   4        0.19       -7.86      8.22 o
  -5   0   4       64.59       64.49      7.52 o
  -4   0   4      211.11      231.88     15.77 o
  -3   0   4      911.23      806.59     42.73 o
  -2   0   4     2433.97     2118.34     95.22 o
  -1   0   4        0.01       -8.25      8.25 o
   0   0   4      544.34      403.30     52.54 o
   1   0   4    28227.19    23600.02   1675.18 o
   2   0   4     6262.86     6284.22    368.60 o
   3   0   4      370.60      395.18     26.76 o
   4   0   4      168.50      191.14     19.56 o
   5   0   4     1911.38     1855.87    111.18 o
   6   0   4     1183.76     1087.25     82.36 o
   7   0   4      873.28      748.28     60.04 o
   8   0   4      134.92      189.16     24.01 o
   9   0   4      323.60      352.29     35.35 o
  10   0   4        1.68      -10.40     26.35 o
 -12   1   4       42.70       56.73     27.24 o
 -11   1   4       58.12       63.13     15.38 o
 -10   1   4      137.58      144.15     14.23 o
  -9   1   4       19.64        2.91     13.43 o
  -8   1   4      708.33      681.30     33.99 o
  -7   1   4        9.15       13.99      6.75 o
  -6   1   4      602.04      511.27     24.00 o
  -5   1   4        7.08        3.26      7.08 o
  -4   1   4      320.29      322.00     15.15 o
  -3   1   4     5043.95     4707.54    157.46 o
  -2   1   4      936.90      854.15     33.31 o
  -1   1   4      316.76      329.29     22.20 o
   0   1   4    16343.13    14928.43    673.51 o
   1   1   4    16566.10    14549.04    743.59 o
   2   1   4      756.20      695.65     30.63 o
   3   1   4      749.83      595.71     29.85 o
   4   1   4     1668.31     1725.95     78.42 o
   5   1   4      566.11      511.93     26.28 o
   6   1   4      462.21      476.13     24.12 o
   7   1   4      386.74      382.71     24.79 o
   8   1   4      443.82      456.57     28.64 o
   9   1   4       23.91       44.53     15.28 o
  10   1   4        9.28       14.58     15.23 o
 -12   2   4       25.91       23.21     25.53 o
 -11   2   4      141.66      190.59     21.10 o
 -10   2   4       96.98       90.16     16.14 o
  -9   2   4      406.46      386.15     24.57 o
  -8   2   4     1899.65     1858.07     83.83 o
  -7   2   4      295.81      272.64     16.13 o
  -6   2   4       60.75       87.66      8.32 o
  -5   2   4      197.96      265.85     14.25 o
  -4   2   4      308.75      260.62     13.35 o
  -3   2   4     2736.77     2937.69    111.36 o
  -2   2   4      653.88      708.95     30.23 o
  -1   2   4       12.21       11.80      5.19 o
   0   2   4      517.85      623.92     35.32 o
   1   2   4       27.87       42.90      5.79 o
   2   2   4      407.03      343.67     16.48 o
   3   2   4     1590.48     1496.55     70.11 o
   4   2   4       22.33       60.84      7.74 o
   5   2   4     3957.16     3845.44    197.78 o
   6   2   4      553.54      512.00     29.75 o
   7   2   4       32.86       21.31     15.81 o
   8   2   4        2.53       12.31     14.05 o
   9   2   4       59.30       60.83     15.98 o
  10   2   4        0.66       -0.70     15.10 o
 -11   3   4       52.64       67.73     16.46 o
 -10   3   4       38.15       42.08     15.50 o
  -9   3   4       58.09       61.13     12.38 o
  -8   3   4      237.59      242.56     15.76 o
  -7   3   4        3.50        2.18      8.32 o
  -6   3   4      568.69      543.67     28.22 o
  -5   3   4      435.38      513.45     26.59 o
  -4   3   4     3128.05     3494.96    133.05 o
  -3   3   4      491.41      513.24     22.47 o
  -2   3   4     1664.50     1682.26     65.09 o
  -1   3   4    20968.30    23885.56   1224.67 o
   0   3   4       14.41       17.59      9.43 o
   1   3   4      720.24      650.52     34.48 o
   2   3   4      167.83      225.74     11.84 o
   3   3   4     2822.57     2520.61    116.84 o
   4   3   4      124.45      112.67      9.79 o
   5   3   4       27.20       33.11      9.07 o
   6   3   4      279.09      254.91     22.71 o
   7   3   4       36.25       18.70     10.88 o
   8   3   4        7.80       11.87     13.73 o
   9   3   4       27.58       19.25     14.87 o
  10   3   4        1.10       11.50     15.73 o
 -11   4   4        8.51       14.24     15.81 o
 -10   4   4      128.96      115.18     19.38 o
  -9   4   4        5.02       -3.92     11.77 o
  -8   4   4       17.23        4.81     10.59 o
  -7   4   4      739.68      693.14     35.05 o
  -6   4   4      436.25      439.91     23.02 o
  -5   4   4      225.27      195.37     10.69 o
  -4   4   4     8387.47     8780.22    312.64 o
  -3   4   4     1455.57     1548.86     66.31 o
  -2   4   4     8211.08     8832.13    405.50 o
  -1   4   4      223.52      282.79     23.01 o
   0   4   4     1133.78     1417.63     66.97 o
   1   4   4     4317.81     4816.07    220.85 o
   2   4   4     5519.07     5513.31    227.79 o
   3   4   4      298.55      311.29     17.35 o
   4   4   4      837.70      672.72     34.04 o
   5   4   4      157.20      128.77     11.19 o
   6   4   4       62.70       43.78     26.91 o
   7   4   4       20.95       23.38     10.41 o
   8   4   4        0.38       11.17     13.63 o
   9   4   4       19.59        1.64     19.06 o
  10   4   4      213.03      302.88     37.76 o
 -11   5   4        5.53      -20.14     22.69 o
 -10   5   4      166.50      167.60     21.96 o
  -9   5   4      236.82      234.90     19.68 o
  -8   5   4       65.43       57.37     19.04 o
  -7   5   4     1450.63     1483.25     77.25 o
  -6   5   4      323.54      329.87     17.19 o
  -5   5   4     2985.77     2944.87    113.68 o
  -4   5   4      378.90      464.25     27.89 o
  -3   5   4     3854.52     4089.89    211.10 o
  -2   5   4       10.62       51.83     10.38 o
  -1   5   4      518.56      659.27     35.94 o
   0   5   4     2509.59     3017.41    140.35 o
   1   5   4      962.06     1039.75     58.11 o
   2   5   4        1.04       -2.57      8.25 o
   3   5   4     1254.85     1216.02     57.57 o
   4   5   4      480.36      471.75     28.56 o
   5   5   4      318.63      271.57     17.65 o
   6   5   4       63.42       76.60     14.38 o
   7   5   4      214.61      206.02     17.33 o
   8   5   4      286.47      316.42     27.40 o
   9   5   4       60.22       74.41     17.38 o
  10   5   4       49.59       47.14     25.15 o
 -11   6   4       87.09      185.34     28.62 o
 -10   6   4        0.83       13.47     15.73 o
  -9   6   4      139.10      117.52     18.73 o
  -8   6   4      548.22      552.64     64.90 o
  -7   6   4      249.79      258.94     19.03 o
  -6   6   4      206.11      216.25     13.44 o
  -5   6   4      240.36      290.27     16.10 o
  -4   6   4     1059.21     1117.01     54.35 o
  -3   6   4        4.21        6.83     10.37 o
  -2   6   4    11527.31    14114.96    646.77 o
  -1   6   4       40.85       41.99     14.92 o
   0   6   4      353.88      365.97     22.98 o
   1   6   4     1178.05     1375.01     74.01 o
   2   6   4        7.15        1.73      9.19 o
   3   6   4      436.97      461.82     24.84 o
   4   6   4      111.81       86.66     12.45 o
   5   6   4       10.82       -9.39     10.33 o
   6   6   4     1312.66     1186.79     75.69 o
   7   6   4      123.36       95.35     14.31 o
   8   6   4      212.63      293.44     26.86 o
   9   6   4      114.10      217.03     24.77 o
  10   6   4       20.42       28.35     17.71 o
 -11   7   4        3.17      -10.94     21.07 o
 -10   7   4       16.00       27.36     16.12 o
  -9   7   4       30.30       16.76     20.90 o
  -8   7   4      157.05      153.32     15.47 o
  -7   7   4       86.87       72.38     12.49 o
  -6   7   4        4.83        1.85      9.38 o
  -5   7   4        0.09       -3.35      9.26 o
  -4   7   4      681.72      683.75     40.93 o
  -3   7   4        6.23      -11.20     11.20 o
  -2   7   4      628.13      553.47     39.00 o
  -1   7   4     2585.68     3139.88    146.37 o
   0   7   4      128.57      117.53     13.83 o
   1   7   4     1104.28     1403.22     75.81 o
   2   7   4      519.06      670.82     35.89 o
   3   7   4     1398.89     1372.68     59.21 o
   4   7   4        2.03       -8.53      8.53 o
   5   7   4        0.01      -11.30     11.30 o
   6   7   4       30.58       31.14     14.46 o
   7   7   4      162.65      167.80     17.27 o
   8   7   4       37.93       42.60     23.93 o
   9   7   4        3.51      -30.99     30.99 o
  10   7   4        0.12        9.70     17.79 o
 -11   8   4        3.66      -25.77     25.77 o
 -10   8   4        0.90       23.32     23.63 o
  -9   8   4       37.92       48.76     13.88 o
  -8   8   4      416.38      404.51     27.29 o
  -7   8   4      590.64      524.24     32.75 o
  -6   8   4      485.25      466.81     27.11 o
  -5   8   4        3.92        8.84     13.02 o
  -4   8   4        7.41       19.50     13.35 o
  -3   8   4      133.06       99.95     12.39 o
  -2   8   4       36.87       27.32     11.97 o
  -1   8   4     1699.50     2247.24    107.00 o
   0   8   4     3196.36     4010.94    187.06 o
   1   8   4     1126.91     1480.70     72.54 o
   2   8   4      580.72      654.21     46.29 o
   3   8   4        0.07        3.31      9.86 o
   4   8   4      129.07      132.32     13.08 o
   5   8   4      131.88      132.03     16.03 o
   6   8   4       59.67       46.97     15.72 o
   7   8   4       42.03       54.24     23.60 o
   8   8   4      207.03      221.82     20.61 o
   9   8   4       76.96      117.76     20.15 o
 -10   9   4      246.29      281.49     53.75 o
  -9   9   4       71.93       52.97     14.22 o
  -8   9   4       75.57       70.83     14.03 o
  -7   9   4       15.43       -3.04     12.96 o
  -6   9   4      286.70      223.11     19.97 o
  -5   9   4      140.03      120.07     16.95 o
  -4   9   4      347.77      304.04     24.20 o
  -3   9   4      113.49      115.51     13.90 o
  -2   9   4      163.29      162.48     16.25 o
  -1   9   4      717.68      887.58     76.93 o
   0   9   4       21.53       38.52     13.87 o
   1   9   4      120.76      131.19     15.48 o
   2   9   4     2061.08     2358.21    125.91 o
   3   9   4     1799.99     1814.94     84.56 o
   4   9   4        8.24       23.41     16.81 o
   5   9   4       20.23       23.53     13.80 o
   6   9   4     1330.47     1321.58     85.18 o
   7   9   4      126.77      123.43     17.38 o
   8   9   4      139.90      162.79     19.99 o
   9   9   4        3.75       18.80     18.06 o
 -10  10   4        9.64       44.06     19.52 o
  -9  10   4      758.02      723.99     49.34 o
  -8  10   4        0.02        4.09     19.97 o
  -7  10   4      141.56      119.84     16.94 o
  -6  10   4      543.58      469.81     44.38 o
  -5  10   4      225.49      274.83     23.88 o
  -4  10   4     2045.92     2046.12    140.12 o
  -3  10   4        2.59      -10.40     11.94 o
  -2  10   4     1436.64     1559.25     78.38 o
  -1  10   4       16.57       -8.36     14.08 o
   0  10   4       67.30       67.61     16.53 o
   1  10   4       94.73      104.32     15.98 o
   2  10   4     2642.63     3034.01    160.75 o
   3  10   4      221.34      207.04     24.59 o
   4  10   4      103.24       98.87     13.97 o
   5  10   4      273.87      240.04     22.18 o
   6  10   4      118.18      122.97     30.44 o
   7  10   4       24.22       26.28     15.25 o
   8  10   4      118.77      157.63     19.33 o
   9  10   4       52.56       -9.17     18.10 o
 -10  11   4        7.47        8.13     16.33 o
  -9  11   4        9.12      -15.04     15.04 o
  -8  11   4      150.39      150.09     19.09 o
  -7  11   4      109.18      118.49     18.38 o
  -6  11   4       74.10       28.33     19.35 o
  -5  11   4      153.31      154.60     20.68 o
  -4  11   4        9.52       10.82     17.96 o
  -3  11   4       62.18       44.39     18.94 o
  -2  11   4      106.45      112.09     17.50 o
  -1  11   4       12.76       17.90     15.59 o
   0  11   4       82.04      118.07     18.09 o
   1  11   4      524.47      659.65     38.11 o
   2  11   4      535.49      621.76     40.99 o
   3  11   4       45.76       43.61     21.65 o
   4  11   4     1208.52     1235.23     71.81 o
   5  11   4      121.30      127.82     25.81 o
   6  11   4       97.87       33.94     27.22 o
   7  11   4        5.89        7.44     15.68 o
   8  11   4        1.17      -15.62     15.62 o
  -9  12   4        0.13      -13.07     15.56 o
  -8  12   4       60.06       23.85     15.73 o
  -7  12   4       27.78        4.38     15.30 o
  -6  12   4        0.06       -6.69     19.86 o
  -5  12   4      119.45      111.99     21.04 o
  -4  12   4      313.57      296.84     28.33 o
  -3  12   4     1292.83     1201.26     71.56 o
  -2  12   4       40.35       76.69     17.47 o
  -1  12   4      191.84      244.21     27.16 o
   0  12   4      199.58      218.37     21.80 o
   1  12   4      261.78      317.88     24.91 o
   2  12   4       62.88       64.66     20.17 o
   3  12   4        0.12      -17.24     18.03 o
   4  12   4      182.70      217.43     23.90 o
   5  12   4      301.25      274.54     28.26 o
   6  12   4        0.54        9.43     18.90 o
   7  12   4       14.34        6.09     21.71 o
   8  12   4       24.01       37.94     19.32 o
  -9  13   4       39.88       56.03     17.00 o
  -8  13   4       34.63       52.14     17.10 o
  -7  13   4        6.77        4.04     16.34 o
  -6  13   4       52.07       43.58     22.69 o
  -5  13   4      436.26      425.12     46.30 o
  -4  13   4        6.37        2.55     20.86 o
  -3  13   4        7.48       16.20     20.77 o
  -2  13   4       90.49       93.66     26.70 o
  -1  13   4     1879.84     2034.73    101.17 o
   0  13   4      435.98      536.43     34.14 o
   1  13   4        0.01        1.44     22.64 o
   2  13   4      573.69      552.95     39.58 o
   3  13   4     1426.59     1455.11     84.86 o
   4  13   4        2.94      -12.38     18.54 o
   5  13   4      175.78      189.32     27.27 o
   6  13   4        9.77       35.74     19.85 o
   7  13   4       48.32       31.70     18.03 o
  -8  14   4      163.77      144.30     20.97 o
  -7  14   4       20.49      -19.45     24.70 o
  -6  14   4        2.66       35.61     23.65 o
  -5  14   4       91.04       92.92     22.77 o
  -4  14   4      566.43      589.84     44.02 o
  -3  14   4      400.75      411.05     36.03 o
  -2  14   4      136.12      192.38     28.48 o
  -1  14   4      218.03      315.52     52.04 o
   0  14   4      523.54      643.86     56.31 o
   1  14   4      241.97      289.03     30.03 o
   2  14   4      341.51      343.82     31.45 o
   3  14   4       60.09       75.77     21.90 o
   4  14   4       90.76      146.03     35.20 o
   5  14   4       23.74       22.63     29.84 o
   6  14   4      192.07      194.24     26.39 o
   7  14   4       82.36       49.15     24.78 o
  -7  15   4       68.03       51.60     18.08 o
  -6  15   4       32.07       27.86     24.33 o
  -5  15   4      178.53      115.63     24.72 o
  -4  15   4      115.65      145.55     26.60 o
  -3  15   4      888.25      918.80     59.15 o
  -2  15   4      552.10      509.34     41.97 o
  -1  15   4       93.97       78.34     25.45 o
   0  15   4      178.69      161.56     23.15 o
   1  15   4     1002.94     1143.27     70.07 o
   2  15   4        2.15      -24.98     24.98 o
   3  15   4      146.02      155.81     25.37 o
   4  15   4       70.69       39.98     21.83 o
   5  15   4      112.51      101.87     23.00 o
   6  15   4      477.66      457.00     55.55 o
  -7  16   4        2.53       19.62     47.31 o
  -6  16   4      168.97      136.57     35.63 o
  -5  16   4        0.27       35.10     27.04 o
  -4  16   4      221.32      183.70     28.70 o
  -3  16   4       12.83       28.34     25.06 o
  -2  16   4       21.29       -2.49     25.01 o
  -1  16   4        3.89      -15.85     25.93 o
   0  16   4      610.80      640.34     47.06 o
   1  16   4       33.53       18.14     23.66 o
   2  16   4      161.79      162.50     36.14 o
   3  16   4       68.00       75.63     25.30 o
   4  16   4      207.04      188.41     39.06 o
   5  16   4        8.53      -20.90     21.22 o
  -6  17   4        5.26      -14.23     51.54 o
  -5  17   4      162.19      101.40     29.99 o
  -4  17   4       34.11       29.44     25.73 o
  -3  17   4        0.01        5.07     26.10 o
  -2  17   4        6.82        2.12     26.42 o
  -1  17   4        2.27       23.84     33.90 o
   0  17   4       57.97       54.70     32.30 o
   1  17   4      450.22      422.28     42.20 o
   2  17   4       24.86      -25.07     32.46 o
   3  17   4        6.04      -15.14     26.02 o
   4  17   4       20.85       26.36     34.17 o
  -4  18   4       19.76       -3.79     26.34 o
  -3  18   4        8.31       -6.84     27.28 o
  -2  18   4      137.75      133.22     30.33 o
  -1  18   4      145.46      143.43     36.65 o
   0  18   4       52.29       70.60     34.04 o
   1  18   4      132.84       95.82     34.16 o
   2  18   4       64.42       68.29     26.41 o
   3  18   4       29.26      -12.78     32.92 o
  -2  19   4       50.52      131.54     64.23 o
  -1  19   4      294.91      323.96     49.02 o
   0  19   4        0.21       35.71     33.60 o
   1  19   4      115.34      156.54     57.69 o
 -12   1   5      111.14      121.39     18.28 o
 -11   1   5       32.27       40.21     19.53 o
 -10   1   5       49.52       46.05     10.37 o
  -9   1   5      136.50      121.64     10.32 o
  -8   1   5       16.96       11.32      7.22 o
  -7   1   5      881.79      894.04     33.85 o
  -6   1   5     1003.27      924.06     34.88 o
  -5   1   5      217.08      211.23      9.98 o
  -4   1   5     1300.82     1226.84     44.50 o
  -3   1   5     2035.54     1699.14     61.15 o
  -2   1   5       37.25       49.43      5.91 o
  -1   1   5     2594.17     2362.89     96.57 o
   0   1   5      186.43      194.07     11.34 o
   1   1   5      124.74      138.21      9.38 o
   2   1   5      106.94       81.57      8.06 o
   3   1   5       49.19       19.35      6.56 o
   4   1   5     1539.36     1352.15     70.46 o
   5   1   5        0.55       10.25      9.96 o
   6   1   5       74.10       55.24      8.21 o
   7   1   5        5.46       -0.43     12.63 o
   8   1   5       29.16       14.59     22.38 o
   9   1   5        5.87       12.79     15.18 o
  10   1   5       45.20       54.62     36.44 o
 -12   2   5       58.79       62.91     18.91 o
 -11   2   5      191.43      242.85     23.26 o
 -10   2   5      118.86      125.66     18.92 o
  -9   2   5       46.36       15.83     13.64 o
  -8   2   5        4.31       -1.17      9.23 o
  -7   2   5      103.37       73.26      9.87 o
  -6   2   5     2584.62     2492.88    102.65 o
  -5   2   5     1025.06     1032.02     40.30 o
  -4   2   5     1410.80     1383.69     52.84 o
  -3   2   5     3800.08     4107.41    156.55 o
  -2   2   5      729.59      749.19     31.86 o
  -1   2   5      449.36      525.20     24.66 o
   0   2   5     4292.92     3787.49    172.83 o
   1   2   5     3190.08     3033.81    126.09 o
   2   2   5       62.75       48.76      7.54 o
   3   2   5        9.91       -0.08      6.14 o
   4   2   5      294.13      250.04     16.53 o
   5   2   5      644.16      636.52     36.60 o
   6   2   5        2.08       -6.19      8.44 o
   7   2   5      537.02      492.73     35.38 o
   8   2   5        0.02        0.18     13.52 o
   9   2   5      168.33      198.49     22.10 o
  10   2   5       17.50       21.18     26.01 o
 -12   3   5       80.77      153.64     41.35 o
 -11   3   5      193.62      278.89     25.84 o
 -10   3   5      272.95      268.01     31.44 o
  -9   3   5      233.12      202.33     17.67 o
  -8   3   5       41.28       46.43     10.07 o
  -7   3   5     2442.76     2313.36    103.18 o
  -6   3   5     2217.95     2090.77     93.65 o
  -5   3   5       50.01       66.44      7.56 o
  -4   3   5       56.10       55.83      6.02 o
  -3   3   5     2450.92     2584.90     99.65 o
  -2   3   5      209.75      204.90     10.95 o
  -1   3   5      284.69      248.86     20.70 o
   0   3   5      161.73      125.00     12.50 o
   1   3   5     1246.53     1217.06     71.29 o
   2   3   5       39.68       19.05      7.83 o
   3   3   5      216.24      256.97     13.60 o
   4   3   5      253.20      265.35     17.79 o
   5   3   5     1309.48     1161.61     62.67 o
   6   3   5     1294.93     1187.09     74.17 o
   7   3   5        0.10       -4.81     14.73 o
   8   3   5     1023.40     1186.42     75.29 o
   9   3   5      403.84      456.48     59.09 o
  10   3   5       12.32       -6.39     15.90 o
 -11   4   5        0.20       -0.64     15.46 o
 -10   4   5       43.93       31.12     12.91 o
  -9   4   5       13.80       20.59     11.85 o
  -8   4   5        1.51       18.96      9.83 o
  -7   4   5       55.86       69.26     10.59 o
  -6   4   5      304.04      296.36     17.87 o
  -5   4   5       32.71       46.62      6.12 o
  -4   4   5      814.31      887.76     36.60 o
  -3   4   5      211.05      235.41     11.97 o
  -2   4   5       43.89       37.26      9.23 o
  -1   4   5      471.78      454.95     26.66 o
   0   4   5      125.69      154.46     13.96 o
   1   4   5     3968.83     4361.85    222.81 o
   2   4   5      961.90     1159.65     50.04 o
   3   4   5     2317.02     2002.67     84.12 o
   4   4   5        8.90        4.39     19.26 o
   5   4   5        8.02        1.82      8.29 o
   6   4   5      156.84      160.86     17.96 o
   7   4   5      177.51      179.01     15.87 o
   8   4   5       73.89       76.09     16.28 o
   9   4   5      104.99      122.30     19.55 o
  10   4   5        0.11       14.79     17.70 o
 -11   5   5        0.24      -40.38     40.58 o
 -10   5   5       31.76       20.61     15.38 o
  -9   5   5       26.37       35.21     13.16 o
  -8   5   5       83.25       54.09     13.67 o
  -7   5   5      637.47      702.55     36.18 o
  -6   5   5      775.07      718.66     31.13 o
  -5   5   5       81.86       98.63      8.42 o
  -4   5   5      186.37      182.56     13.34 o
  -3   5   5       20.69       80.04     10.80 o
  -2   5   5     1778.85     2202.59    102.82 o
  -1   5   5     2865.87     3417.67    159.23 o
   0   5   5     1439.19     1876.91    100.87 o
   1   5   5      153.97      199.12     16.34 o
   2   5   5      427.67      499.21     27.06 o
   3   5   5       92.10      120.38      9.57 o
   4   5   5       70.92       75.40     11.41 o
   5   5   5       86.80       78.28     11.75 o
   6   5   5      189.81      204.39     20.47 o
   7   5   5       10.58       27.90     11.99 o
   8   5   5      121.94      165.50     20.57 o
   9   5   5        9.40       -0.60     16.11 o
  10   5   5       13.34       16.06     18.65 o
 -11   6   5        0.01       -5.06     33.46 o
 -10   6   5       54.06       54.54     16.65 o
  -9   6   5       13.00       29.16     15.71 o
  -8   6   5       11.87        3.42     12.15 o
  -7   6   5       91.44       62.35     11.66 o
  -6   6   5     2483.66     2418.48    101.84 o
  -5   6   5      219.00      232.93     15.68 o
  -4   6   5      112.42       67.56     12.45 o
  -3   6   5      665.21      811.16     41.53 o
  -2   6   5    11076.75    12645.00    577.47 o
  -1   6   5      725.54      792.05     51.33 o
   0   6   5      487.03      696.86     37.22 o
   1   6   5      475.98      667.19     40.03 o
   2   6   5      298.66      366.37     21.44 o
   3   6   5      570.77      586.54     27.08 o
   4   6   5      261.80      226.81     14.82 o
   5   6   5       10.53        4.02     10.93 o
   6   6   5       67.06       51.43     15.11 o
   7   6   5        8.78       16.28     12.68 o
   8   6   5       20.25        6.43     15.26 o
   9   6   5       19.79       34.00     17.52 o
  10   6   5        6.58       19.86     21.61 o
 -11   7   5        5.05       32.85     30.77 o
 -10   7   5       34.41       34.29     16.87 o
  -9   7   5      158.87      165.88     16.34 o
  -8   7   5       59.29       34.77     13.49 o
  -7   7   5     1522.31     1417.78     75.58 o
  -6   7   5     1637.24     1739.84     81.50 o
  -5   7   5      751.46      609.55     33.18 o
  -4   7   5      332.14      258.28     25.48 o
  -3   7   5      646.23      643.45     33.78 o
  -2   7   5      222.31      193.85     18.77 o
  -1   7   5      318.46      342.63     22.14 o
   0   7   5       29.79       64.65     12.12 o
   1   7   5     1117.07     1285.85     70.64 o
   2   7   5     1422.68     1746.95     83.62 o
   3   7   5      455.04      475.48     25.93 o
   4   7   5     1117.61     1092.80     53.77 o
   5   7   5      191.20      200.30     18.09 o
   6   7   5     1639.98     1551.37     97.35 o
   7   7   5      118.05      148.58     19.51 o
   8   7   5      177.21      176.74     22.14 o
   9   7   5        3.18       23.65     17.58 o
 -11   8   5       29.40       38.34     37.12 o
 -10   8   5      164.24      147.45     21.53 o
  -9   8   5        3.35       -3.62     12.14 o
  -8   8   5      495.26      467.06     33.92 o
  -7   8   5      770.62      686.94     57.85 o
  -6   8   5       52.57       51.40     11.75 o
  -5   8   5       54.45       10.41     13.22 o
  -4   8   5     1631.45     1590.85    109.50 o
  -3   8   5       43.00       52.65     11.56 o
  -2   8   5     1028.40     1291.90     64.52 o
  -1   8   5        4.19      -12.08     12.08 o
   0   8   5      489.83      651.68     43.63 o
   1   8   5      865.60     1154.09     73.15 o
   2   8   5        6.92       10.42     11.63 o
   3   8   5      622.63      634.98     30.39 o
   4   8   5     1028.12     1013.77     50.49 o
   5   8   5      932.12      867.67     50.72 o
   6   8   5     1217.95     1208.05     78.66 o
   7   8   5       14.24       27.88     15.79 o
   8   8   5       83.45      117.82     22.65 o
   9   8   5      216.82      288.08     29.30 o
 -10   9   5       67.79       81.03     20.15 o
  -9   9   5        5.66        7.52     14.16 o
  -8   9   5      263.36      223.96     19.75 o
  -7   9   5      207.60      181.58     20.04 o
  -6   9   5      607.60      450.63     35.53 o
  -5   9   5     1279.50     1171.56     85.05 o
  -4   9   5      774.04      775.96     47.62 o
  -3   9   5     3367.13     3563.99    167.75 o
  -2   9   5       73.78       61.66     14.04 o
  -1   9   5      191.79      213.52     18.29 o
   0   9   5      261.73      257.60     20.07 o
   1   9   5        0.70        0.59     14.93 o
   2   9   5      286.02      300.18     33.58 o
   3   9   5       17.81       31.20     14.63 o
   4   9   5       16.59       10.48     10.87 o
   5   9   5      352.72      373.10     27.46 o
   6   9   5       99.79       51.02     16.89 o
   7   9   5        1.30      -10.38     16.50 o
   8   9   5      319.17      376.74     44.47 o
   9   9   5       66.96       76.54     26.20 o
 -10  10   5       14.59        7.98     13.67 o
  -9  10   5       16.88       11.69     13.92 o
  -8  10   5        1.07       -1.81     19.30 o
  -7  10   5       51.88       61.11     14.96 o
  -6  10   5       15.14        6.19     17.25 o
  -5  10   5       82.77      122.23     22.96 o
  -4  10   5       59.43       45.81     17.16 o
  -3  10   5       19.67        6.65     12.97 o
  -2  10   5       10.24       13.38     21.07 o
  -1  10   5        3.27       11.95     15.81 o
   0  10   5       59.98       58.48     15.34 o
   1  10   5       12.70       11.98     18.54 o
   2  10   5      197.29      267.88     26.32 o
   3  10   5       69.39       83.52     17.31 o
   4  10   5       18.70       14.22     11.94 o
   5  10   5       16.87        6.63     19.06 o
   6  10   5      158.01      179.68     24.95 o
   7  10   5       80.56       82.40     19.26 o
   8  10   5        2.57       19.08     18.60 o
   9  10   5       18.94       15.38     30.00 o
 -10  11   5      159.38      146.67     19.09 o
  -9  11   5       33.41       46.40     15.71 o
  -8  11   5       72.97       46.78     22.65 o
  -7  11   5      109.43      116.93     17.93 o
  -6  11   5        0.10      -11.58     28.29 o
  -5  11   5       11.32       -4.23     18.32 o
  -4  11   5       50.77       18.77     17.70 o
  -3  11   5       43.63       30.44     18.89 o
  -2  11   5       13.04      -15.13     15.13 o
  -1  11   5      610.48      741.78     65.49 o
   0  11   5     1237.93     1516.87     76.95 o
   1  11   5      123.96      132.75     28.31 o
   2  11   5        6.25       24.12     17.69 o
   3  11   5      479.63      522.47     35.38 o
   4  11   5      360.36      360.12     23.73 o
   5  11   5        0.47      -11.88     16.76 o
   6  11   5       13.52      -12.81     17.15 o
   7  11   5      240.95      286.19     52.68 o
   8  11   5       80.93       94.42     18.82 o
  -9  12   5        5.22       -8.35     14.78 o
  -8  12   5      310.99      294.66     25.27 o
  -7  12   5       42.77       74.64     16.98 o
  -6  12   5      718.06      725.94     53.50 o
  -5  12   5      188.42      173.73     23.31 o
  -4  12   5      151.58      129.45     22.20 o
  -3  12   5        9.05       14.33     31.98 o
  -2  12   5     1821.81     2079.53    101.90 o
  -1  12   5     1449.97     1752.82     88.24 o
   0  12   5     1383.60     1799.95     89.84 o
   1  12   5       22.67       44.00     25.33 o
   2  12   5        4.37       17.18     18.93 o
   3  12   5     1258.89     1377.59     80.17 o
   4  12   5      116.44       97.32     15.44 o
   5  12   5        0.34      -19.79     29.42 o
   6  12   5      321.71      353.84     34.00 o
   7  12   5      144.09      130.89     23.29 o
   8  12   5      117.89       98.43     24.02 o
  -9  13   5       39.44       34.31     23.62 o
  -8  13   5       23.47       -4.60     16.10 o
  -7  13   5      174.77      133.79     19.33 o
  -6  13   5       11.81      -15.08     28.99 o
  -5  13   5      725.96      684.21     45.99 o
  -4  13   5        1.25        7.27     20.73 o
  -3  13   5       42.31       50.55     43.63 o
  -2  13   5       96.19      109.95     23.89 o
  -1  13   5     1372.60     1756.47     88.28 o
   0  13   5      259.59      323.21     26.31 o
   1  13   5       59.24       40.62     27.59 o
   2  13   5      344.98      368.92     31.56 o
   3  13   5      123.15      101.59     21.56 o
   4  13   5     2183.32     2436.06    151.72 o
   5  13   5       24.44       54.23     25.02 o
   6  13   5       80.17       99.06     21.85 o
   7  13   5        4.01       -0.90     28.36 o
  -8  14   5       47.94       25.15     17.32 o
  -7  14   5       32.77       44.10     18.05 o
  -6  14   5       25.42       -7.98     23.02 o
  -5  14   5       21.55        7.44     21.50 o
  -4  14   5      206.02      207.02     26.69 o
  -3  14   5       25.46       59.50     23.69 o
  -2  14   5      157.27      150.56     26.16 o
  -1  14   5      151.29      180.89     35.56 o
   0  14   5        6.64      -18.00     18.00 o
   1  14   5       47.92       39.02     22.14 o
   2  14   5      215.84      230.76     26.77 o
   3  14   5       94.53      101.96     25.31 o
   4  14   5       27.16       41.72     20.94 o
   5  14   5      184.42      143.45     26.74 o
   6  14   5       51.71       36.50     31.54 o
   7  14   5       13.60       -3.74     27.18 o
  -7  15   5      242.63      179.95     26.04 o
  -6  15   5        8.90       13.06     24.68 o
  -5  15   5       54.44      100.94     35.81 o
  -4  15   5      157.23      108.97     25.62 o
  -3  15   5      113.78      143.06     27.05 o
  -2  15   5        1.99        4.34     23.88 o
  -1  15   5      275.19      207.45     37.63 o
   0  15   5     1114.53     1237.84     67.52 o
   1  15   5       27.35       28.35     22.65 o
   2  15   5       23.37       24.97     22.19 o
   3  15   5       74.52       50.62     22.70 o
   4  15   5        3.15       -4.46     27.17 o
   5  15   5       27.00       63.63     35.76 o
   6  15   5      129.35      118.45     36.03 o
  -7  16   5        0.00       32.31     47.69 o
  -6  16   5        3.93       -4.48     25.56 o
  -5  16   5       33.62       57.28     27.35 o
  -4  16   5      197.06      237.28     30.39 o
  -3  16   5       61.86       52.96     25.92 o
  -2  16   5      334.76      336.95     44.48 o
  -1  16   5      128.48      144.04     28.42 o
   0  16   5      329.72      288.52     32.08 o
   1  16   5       34.74       24.41     25.54 o
   2  16   5       49.24       43.83     23.67 o
   3  16   5        0.88      -12.21     22.67 o
   4  16   5       52.52       30.76     35.38 o
   5  16   5       89.50       98.13     38.45 o
  -5  17   5      440.62      447.46     44.39 o
  -4  17   5       92.25       67.25     27.56 o
  -3  17   5       33.98       50.66     26.79 o
  -2  17   5      129.94      129.29     29.57 o
  -1  17   5      211.91      231.37     38.51 o
   0  17   5        9.69      -13.79     31.11 o
   1  17   5        0.51       -3.45     24.76 o
   2  17   5      105.59       97.69     26.38 o
   3  17   5       60.36        1.83     23.57 o
   4  17   5       24.05       38.24     40.19 o
  -4  18   5        1.17       34.83     27.11 o
  -3  18   5       35.34      -26.95     26.95 o
  -2  18   5      429.46      397.96     45.81 o
  -1  18   5       29.13       21.82     36.29 o
   0  18   5       24.31       38.31     46.54 o
   1  18   5       67.91       22.53     35.76 o
   2  18   5       16.03       63.18     26.75 o
   3  18   5       27.22       87.69     43.85 o
  -1  19   5        2.56       28.46     58.46 o
   0  19   5       82.90      112.31     57.31 o
 -12   0   6      141.93      201.54     41.15 o
 -11   0   6      118.84      120.77     20.09 o
 -10   0   6       95.98      113.20     19.00 o
  -9   0   6      603.53      637.99     41.46 o
  -8   0   6     3029.35     2996.92    174.10 o
  -7   0   6       12.08       18.63      8.33 o
  -6   0   6       10.74        5.50      7.59 o
  -5   0   6      662.34      758.88     41.22 o
  -4   0   6     1102.33      997.60     52.51 o
  -3   0   6      765.07      742.21     44.39 o
  -2   0   6     2766.15     2350.86    134.85 o
  -1   0   6      662.32      516.58     35.55 o
   0   0   6     5980.85     5943.75    417.21 o
   1   0   6    22327.14    19682.86   1160.47 o
   2   0   6     7592.36     6672.84    393.27 o
   3   0   6      705.61      659.93     54.65 o
   4   0   6      184.68      191.54     31.15 o
   5   0   6     4295.14     3836.91    408.08 o
   6   0   6     2312.21     2286.16    168.08 o
   7   0   6       94.20      128.46     29.23 o
   8   0   6      150.11      125.38     32.31 o
   9   0   6        9.32      -26.15     26.15 o
  10   0   6      648.96     1067.30    131.15 o
 -12   1   6       84.51      127.25     22.83 o
 -11   1   6      207.78      238.42     18.88 o
 -10   1   6       22.31       15.25      9.63 o
  -9   1   6     1150.60     1192.88     51.99 o
  -8   1   6       28.98       29.47      8.05 o
  -7   1   6      881.52      797.49     30.98 o
  -6   1   6      224.25      223.36     10.76 o
  -5   1   6     1326.96     1249.71     45.65 o
  -4   1   6     1012.62     1022.00     39.85 o
  -3   1   6      288.83      286.23     13.11 o
  -2   1   6       50.42       36.41      6.94 o
  -1   1   6      728.61      650.10     26.92 o
   0   1   6     3422.96     3499.83    144.82 o
   1   1   6      198.46      176.41     13.80 o
   2   1   6      355.12      245.98     15.91 o
   3   1   6      397.86      380.70     20.54 o
   4   1   6       31.97       44.16      8.47 o
   5   1   6        5.31        8.41     10.89 o
   6   1   6       47.32       50.11     20.19 o
   7   1   6       19.62       19.97     13.68 o
   8   1   6        0.13        1.17     14.23 o
   9   1   6       85.10       95.59     28.46 o
  10   1   6        6.88       43.87     23.24 o
 -12   2   6       30.76       50.30     15.99 o
 -11   2   6        0.98        1.58     14.50 o
 -10   2   6       59.85       40.86     13.82 o
  -9   2   6        1.84        4.54      9.41 o
  -8   2   6      847.36      911.76     40.45 o
  -7   2   6     1168.82     1215.30     48.47 o
  -6   2   6       87.01       78.78      7.29 o
  -5   2   6     1323.22     1410.50     58.64 o
  -4   2   6     1329.39     1455.68     56.01 o
  -3   2   6     4918.07     5096.71    193.82 o
  -2   2   6     2812.09     2665.77    109.50 o
  -1   2   6       63.59       73.59      6.93 o
   0   2   6     1831.69     1634.35     78.34 o
   1   2   6      306.99      310.81     18.59 o
   2   2   6      102.29      106.67     10.43 o
   3   2   6      303.17      243.10     12.79 o
   4   2   6      153.08      172.85     13.58 o
   5   2   6      101.08       96.51     13.65 o
   6   2   6       13.89       31.89     12.74 o
   7   2   6       14.62       21.09     15.61 o
   8   2   6        2.21       38.33     16.65 o
   9   2   6      251.70      272.97     31.88 o
  10   2   6       19.27       43.54     18.37 o
 -12   3   6       17.98       16.24     22.55 o
 -11   3   6       33.17       21.61     14.40 o
 -10   3   6        3.85      -11.88     11.88 o
  -9   3   6      130.30      163.30     16.21 o
  -8   3   6       16.58       52.09     10.15 o
  -7   3   6        4.19        6.95      5.68 o
  -6   3   6      385.41      338.60     17.32 o
  -5   3   6      587.16      619.09     25.93 o
  -4   3   6      393.22      401.43     16.85 o
  -3   3   6     1038.39     1266.03     50.20 o
  -2   3   6       15.66       14.43      6.39 o
  -1   3   6     2608.44     2911.04    132.40 o
   0   3   6     1363.23     1591.79     79.26 o
   1   3   6     1145.86     1228.98     52.65 o
   2   3   6      890.40      891.50     39.39 o
   3   3   6       67.65       50.43      6.68 o
   4   3   6       17.51       25.77      9.12 o
   5   3   6       51.90       80.42     13.34 o
   6   3   6      208.74      204.06     22.26 o
   7   3   6        1.97       -1.61     13.61 o
   8   3   6       67.58       54.04     16.35 o
   9   3   6       31.44       37.50     17.42 o
  10   3   6      167.94      222.93     25.11 o
 -11   4   6        9.24        4.86     15.62 o
 -10   4   6      379.31      421.05     34.84 o
  -9   4   6       91.62       65.01     16.99 o
  -8   4   6        0.62       19.15     10.10 o
  -7   4   6      579.28      553.02     31.25 o
  -6   4   6        9.69       -4.25      6.22 o
  -5   4   6     2876.98     2747.77     98.79 o
  -4   4   6      260.55      267.34     13.44 o
  -3   4   6      162.52      265.39     13.45 o
  -2   4   6      398.01      351.90     18.28 o
  -1   4   6      214.37      194.67     14.16 o
   0   4   6       92.29       71.26     11.86 o
   1   4   6     2882.80     3568.11    161.89 o
   2   4   6      133.62      160.05     10.50 o
   3   4   6      161.18      151.04      9.98 o
   4   4   6      798.46      702.09     40.66 o
   5   4   6      129.63      134.91     13.69 o
   6   4   6       13.60        5.34     12.68 o
   7   4   6      130.68      122.05     18.10 o
   8   4   6       37.79       47.89     15.97 o
   9   4   6        0.04      -10.73     15.98 o
  10   4   6       70.02       89.13     20.25 o
 -11   5   6       93.28      130.52     35.30 o
 -10   5   6       99.52      112.29     17.09 o
  -9   5   6       57.61       61.94     10.46 o
  -8   5   6       82.86       97.78     11.25 o
  -7   5   6       24.32       12.18      9.06 o
  -6   5   6      763.15      769.69     29.73 o
  -5   5   6      144.16      112.36      8.46 o
  -4   5   6      241.56      223.73     13.47 o
  -3   5   6      458.79      515.96     27.48 o
  -2   5   6      413.64      459.74     25.31 o
  -1   5   6        9.70        1.44     11.97 o
   0   5   6     3723.29     4162.38    214.66 o
   1   5   6       75.94       85.93     16.75 o
   2   5   6      116.82      160.09     12.18 o
   3   5   6      142.66      164.97     11.15 o
   4   5   6     5277.86     4829.15    247.70 o
   5   5   6     1461.33     1301.25     71.95 o
   6   5   6     1013.56      964.36     67.69 o
   7   5   6      277.16      295.22     25.96 o
   8   5   6       77.64       80.63     19.71 o
   9   5   6      507.68      695.09     50.26 o
  10   5   6        8.28      -12.75     18.16 o
 -11   6   6       28.11       29.63     20.86 o
 -10   6   6       47.71       57.07     35.48 o
  -9   6   6       74.69      100.48     19.99 o
  -8   6   6      152.38      166.46     15.85 o
  -7   6   6      642.06      583.88     41.80 o
  -6   6   6       72.84       86.82      9.79 o
  -5   6   6       12.59       -0.04     12.38 o
  -4   6   6      803.26      706.51     41.90 o
  -3   6   6        7.17       11.93      9.89 o
  -2   6   6      621.00      682.19     47.68 o
  -1   6   6      245.96      223.10     16.26 o
   0   6   6       51.92       53.82     13.03 o
   1   6   6     4682.10     5615.37    331.75 o
   2   6   6     1106.27     1183.60     52.04 o
   3   6   6      114.66      152.39     10.66 o
   4   6   6      123.69      167.36     12.60 o
   5   6   6      869.45      790.24     46.53 o
   6   6   6      314.92      330.63     34.75 o
   7   6   6      329.90      358.11     30.21 o
   8   6   6      165.73      301.01     77.39 o
   9   6   6        3.98      -17.11     17.11 o
 -11   7   6        0.66       16.91     21.41 o
 -10   7   6       47.12       30.53     16.71 o
  -9   7   6      318.64      327.26     23.68 o
  -8   7   6        2.58       -2.75     11.83 o
  -7   7   6        0.02      -11.74     11.74 o
  -6   7   6       92.22       56.67     11.31 o
  -5   7   6      195.80      172.66     17.12 o
  -4   7   6        2.53       14.08     12.96 o
  -3   7   6      675.01      757.79     40.25 o
  -2   7   6      433.79      458.80     26.70 o
  -1   7   6     1953.55     2408.13    113.73 o
   0   7   6      398.58      442.37     28.65 o
   1   7   6      360.13      414.66     28.76 o
   2   7   6        5.98       18.22     10.76 o
   3   7   6      251.49      277.49     16.05 o
   4   7   6       95.67       85.23     10.64 o
   5   7   6      438.67      455.33     34.33 o
   6   7   6       30.20       26.73     27.70 o
   7   7   6      276.51      300.06     36.09 o
   8   7   6       80.03       69.64     18.82 o
   9   7   6        2.78      -16.92     17.75 o
 -11   8   6       14.35      -17.05     17.05 o
 -10   8   6       31.16       -5.90     17.28 o
  -9   8   6      276.71      287.00     22.55 o
  -8   8   6      174.23      179.46     31.53 o
  -7   8   6       15.53      -12.43     12.43 o
  -6   8   6       69.18       30.20     14.52 o
  -5   8   6      139.47      110.82     18.39 o
  -4   8   6      816.88      754.76     46.01 o
  -3   8   6       47.44       23.50     11.11 o
  -2   8   6     2254.90     2689.31    127.26 o
  -1   8   6      260.84      338.87     31.97 o
   0   8   6      187.40      206.28     17.38 o
   1   8   6       36.02       37.39     14.04 o
   2   8   6       70.36      106.46     13.56 o
   3   8   6      217.13      220.05     14.58 o
   4   8   6        0.38       12.80      9.76 o
   5   8   6       50.54       39.77     15.43 o
   6   8   6       43.79       45.63     16.04 o
   7   8   6        0.09       -3.78     15.87 o
   8   8   6        0.76       -0.80     17.19 o
   9   8   6       18.89        4.65     18.70 o
 -10   9   6      140.49      121.32     16.40 o
  -9   9   6     1254.82     1195.57     66.59 o
  -8   9   6       18.60        5.13     14.20 o
  -7   9   6      275.16      269.77     22.23 o
  -6   9   6      395.38      319.74     29.10 o
  -5   9   6      362.22      346.44     28.09 o
  -4   9   6     1415.85     1348.43     78.77 o
  -3   9   6      316.08      280.30     20.71 o
  -2   9   6      194.05      174.97     17.22 o
  -1   9   6       86.76      131.59     15.95 o
   0   9   6      826.53     1051.75     54.01 o
   1   9   6       81.95       64.99     16.39 o
   2   9   6      320.25      292.19     20.92 o
   3   9   6      107.15       88.81     16.72 o
   4   9   6       54.29       71.55     12.13 o
   5   9   6      118.08       91.50     17.70 o
   6   9   6      214.61      170.63     21.78 o
   7   9   6        2.41       -3.34     20.10 o
   8   9   6      318.07      340.25     31.82 o
   9   9   6        1.81       -6.66     30.77 o
 -10  10   6      263.61      271.63     23.38 o
  -9  10   6      153.22      130.72     26.98 o
  -8  10   6        6.61       21.18     14.34 o
  -7  10   6       80.87       55.12     15.57 o
  -6  10   6      272.95      226.72     25.81 o
  -5  10   6       18.12       -0.23     24.49 o
  -4  10   6      265.72      279.46     25.29 o
  -3  10   6      286.69      271.30     21.02 o
  -2  10   6      937.57     1030.10     55.78 o
  -1  10   6      492.96      631.04     36.44 o
   0  10   6       39.14       35.78     14.98 o
   1  10   6     1114.55     1422.67     98.60 o
   2  10   6      621.58      637.92     36.40 o
   3  10   6     1252.27     1284.51     75.11 o
   4  10   6      215.67      184.14     16.23 o
   5  10   6       84.21       64.32     17.77 o
   6  10   6        2.56      -16.52     16.52 o
   7  10   6        6.91      -17.17     17.17 o
   8  10   6        8.68      -19.40     19.40 o
 -10  11   6       24.50       75.65     16.31 o
  -9  11   6       35.04       17.35     14.69 o
  -8  11   6       76.95       82.16     16.95 o
  -7  11   6      133.92       85.95     16.98 o
  -6  11   6      242.42      202.10     26.20 o
  -5  11   6       83.62       55.66     18.37 o
  -4  11   6      197.22      187.23     22.86 o
  -3  11   6      832.56      918.12     80.22 o
  -2  11   6     1383.25     1694.14     84.34 o
  -1  11   6      253.17      243.91     21.98 o
   0  11   6      468.65      574.32     46.88 o
   1  11   6      353.72      451.95     48.42 o
   2  11   6      660.92      747.89     77.61 o
   3  11   6        5.10      -16.51     16.51 o
   4  11   6      434.75      471.56     28.58 o
   5  11   6      154.44      145.36     30.18 o
   6  11   6      162.06      157.83     23.45 o
   7  11   6        0.07      -33.46     33.46 o
   8  11   6       19.47       -5.00     21.70 o
  -9  12   6       17.03       44.13     19.49 o
  -8  12   6       48.88       47.80     16.40 o
  -7  12   6        0.82        6.88     15.87 o
  -6  12   6        0.46      -10.76     20.20 o
  -5  12   6       10.02       27.02     18.83 o
  -4  12   6      287.70      196.45     24.72 o
  -3  12   6      141.18      165.03     23.59 o
  -2  12   6        0.13        7.38     16.58 o
  -1  12   6       15.68       33.67     26.29 o
   0  12   6      567.26      628.61     56.28 o
   1  12   6      373.95      385.76     31.35 o
   2  12   6      367.71      324.70     28.31 o
   3  12   6     1373.22     1464.41     84.44 o
   4  12   6      134.85      140.89     18.64 o
   5  12   6        4.74       40.91     18.89 o
   6  12   6       96.64       89.49     32.33 o
   7  12   6       28.54       20.54     74.42 o
  -9  13   6      140.19      144.95     20.14 o
  -8  13   6        1.47       22.24     17.04 o
  -7  13   6        6.27        6.54     15.84 o
  -6  13   6      116.81       84.48     24.42 o
  -5  13   6        4.37      -19.91     19.91 o
  -4  13   6       25.24       64.49     21.84 o
  -3  13   6        0.75       16.47     21.87 o
  -2  13   6      115.75      111.31     23.65 o
  -1  13   6      678.09      754.60     51.39 o
   0  13   6      163.12      164.52     24.91 o
   1  13   6      240.66      291.66     34.68 o
   2  13   6        0.35      -19.37     19.37 o
   3  13   6      217.98      230.07     27.61 o
   4  13   6      328.80      359.34     29.70 o
   5  13   6      179.64      135.57     41.35 o
   6  13   6        6.12        0.19     30.02 o
   7  13   6       18.74        0.78     40.58 o
  -8  14   6      101.45       88.04     19.48 o
  -7  14   6      268.35      271.60     31.98 o
  -6  14   6       12.00        0.50     23.22 o
  -5  14   6      270.52      246.51     28.70 o
  -4  14   6      213.16      205.43     27.37 o
  -3  14   6      430.63      464.10     39.82 o
  -2  14   6      153.62      215.60     28.73 o
  -1  14   6      939.93      884.99     69.19 o
   0  14   6      718.88      761.34     53.02 o
   1  14   6       22.46       34.32     27.95 o
   2  14   6       24.82       13.35     21.57 o
   3  14   6       72.74       40.72     21.04 o
   4  14   6     1106.67     1125.39    101.53 o
   5  14   6      294.59      275.60     43.75 o
   6  14   6       34.66       29.24     39.23 o
  -7  15   6      156.51      135.40     27.92 o
  -6  15   6       29.75       37.45     25.41 o
  -5  15   6       77.82      103.07     29.97 o
  -4  15   6      333.67      348.55     33.98 o
  -3  15   6      387.87      347.03     34.28 o
  -2  15   6       30.00       15.75     24.38 o
  -1  15   6       15.78       -0.89     23.96 o
   0  15   6      567.99      624.58     45.21 o
   1  15   6       42.45        7.32     22.64 o
   2  15   6      303.78      299.36     30.85 o
   3  15   6        0.80       15.56     24.10 o
   4  15   6        0.69      -24.55     48.33 o
   5  15   6      501.19      452.98     54.80 o
  -6  16   6       14.64      -13.62     34.22 o
  -5  16   6       20.43       -9.35     30.70 o
  -4  16   6       52.77      118.14     31.38 o
  -3  16   6        0.04      -24.09     24.09 o
  -2  16   6      265.63      276.28     40.47 o
  -1  16   6      331.79      284.31     32.55 o
   0  16   6       16.32       33.04     25.06 o
   1  16   6      120.81      160.09     34.86 o
   2  16   6       11.70        5.56     23.05 o
   3  16   6      765.66      739.72     63.01 o
   4  16   6       80.08       70.73     45.19 o
   5  16   6        0.16       36.58     36.09 o
  -5  17   6       79.72       11.89     28.68 o
  -4  17   6      116.88       94.47     27.39 o
  -3  17   6      126.24      123.83     28.45 o
  -2  17   6      549.24      482.04     41.54 o
  -1  17   6        0.21       22.53     31.56 o
   0  17   6       22.37       23.09     32.11 o
   1  17   6       72.27       76.90     29.92 o
   2  17   6       31.63       40.47     24.43 o
   3  17   6       72.15       52.46     24.39 o
  -4  18   6      168.73      135.46     35.62 o
  -3  18   6       17.09      -26.56     26.56 o
  -2  18   6       78.85       -7.13     43.65 o
  -1  18   6       46.83       68.12     34.99 o
   0  18   6       49.15        0.48     33.58 o
   1  18   6      172.57      182.83     37.29 o
   2  18   6      118.28       10.44     25.62 o
 -12   1   7       18.70       41.14     15.35 o
 -11   1   7      155.73      195.90     17.66 o
 -10   1   7       97.90      132.84     12.73 o
  -9   1   7      113.84      124.72     11.11 o
  -8   1   7     1297.95     1337.82     57.16 o
  -7   1   7      859.17      797.87     33.21 o
  -6   1   7      454.95      395.66     17.88 o
  -5   1   7      188.00      165.40     10.03 o
  -4   1   7     1160.31     1031.40     43.57 o
  -3   1   7     4326.12     3903.76    146.91 o
  -2   1   7     1408.01     1242.77     52.09 o
  -1   1   7        2.09        7.31      5.34 o
   0   1   7     5031.26     4824.45    200.88 o
   1   1   7     1084.95      934.32     41.39 o
   2   1   7      795.61      819.71     40.87 o
   3   1   7        1.54        0.84      8.83 o
   4   1   7       35.47        7.50     14.82 o
   5   1   7        7.70       19.15     11.90 o
   6   1   7       90.58       94.60     15.48 o
   7   1   7        1.49        3.39     17.46 o
   8   1   7      122.24      150.18     24.59 o
   9   1   7       58.67       86.39     23.62 o
  10   1   7       42.72       49.14     29.81 o
 -12   2   7       39.76       30.54     15.93 o
 -11   2   7      155.18      152.22     19.80 o
 -10   2   7      140.51      142.53     13.26 o
  -9   2   7      282.16      323.47     17.88 o
  -8   2   7      168.82      196.43     15.82 o
  -7   2   7      268.52      261.94     13.62 o
  -6   2   7        0.15       -0.71      7.22 o
  -5   2   7       53.21       42.18      6.58 o
  -4   2   7      176.34      179.43     10.21 o
  -3   2   7       21.25       14.90      6.89 o
  -2   2   7      176.05      193.70     11.41 o
  -1   2   7     1780.25     1670.18     64.93 o
   0   2   7     2135.83     2037.62     86.05 o
   1   2   7     4974.23     4744.25    219.28 o
   2   2   7      184.41      159.17     12.00 o
   3   2   7     1651.64     1411.48     60.54 o
   4   2   7     1193.34     1043.03     56.64 o
   5   2   7      523.25      487.89     34.01 o
   6   2   7      708.41      650.24     45.17 o
   7   2   7      199.85      170.78     19.95 o
   8   2   7      159.04      201.87     22.53 o
   9   2   7       89.62      117.59     26.16 o
  10   2   7        3.87        9.81     23.46 o
 -12   3   7       37.82       69.15     17.99 o
 -11   3   7       91.03       80.75     29.10 o
 -10   3   7        4.13        2.51     12.34 o
  -9   3   7       94.88       95.44     12.38 o
  -8   3   7      286.50      263.74     17.45 o
  -7   3   7      171.69      139.12     12.84 o
  -6   3   7     1278.77     1232.55     52.61 o
  -5   3   7      259.27      252.21     12.02 o
  -4   3   7       90.59      103.65      8.27 o
  -3   3   7       17.91       15.29      6.59 o
  -2   3   7     4495.87     4726.89    211.22 o
  -1   3   7       36.56       19.28      9.01 o
   0   3   7      860.36      795.46     45.62 o
   1   3   7     2663.11     2467.52    115.68 o
   2   3   7     1792.49     1634.18     69.52 o
   3   3   7      307.06      237.63     13.24 o
   4   3   7     1198.95     1065.24     57.63 o
   5   3   7     1598.21     1599.70     97.83 o
   6   3   7       94.51       95.88     18.10 o
   7   3   7      797.90      851.83     56.68 o
   8   3   7       10.55       30.25     16.28 o
   9   3   7      174.03      221.39     24.95 o
  10   3   7      152.02      219.13     33.25 o
 -11   4   7        1.19        3.75     19.83 o
 -10   4   7      220.93      250.54     24.54 o
  -9   4   7      535.92      550.38     29.42 o
  -8   4   7       60.63       50.17      9.18 o
  -7   4   7      192.62      181.33     12.64 o
  -6   4   7        7.12       -6.57      6.57 o
  -5   4   7      252.44      277.70     13.20 o
  -4   4   7      945.09      881.07     39.20 o
  -3   4   7      487.90      572.49     26.08 o
  -2   4   7     1204.48     1224.98     52.91 o
  -1   4   7       46.73       59.78     11.93 o
   0   4   7      155.23      189.98     14.48 o
   1   4   7       51.48       37.43      7.73 o
   2   4   7       16.54       21.41      7.02 o
   3   4   7       65.12       65.85      7.70 o
   4   4   7       50.39       38.66     10.34 o
   5   4   7      139.79      147.88     17.27 o
   6   4   7      245.53      255.06     23.34 o
   7   4   7        0.03       -3.53     14.12 o
   8   4   7       29.17       16.05     16.76 o
   9   4   7       25.04       19.42     18.30 o
 -11   5   7        4.90       -6.79     15.18 o
 -10   5   7       26.86       21.14     13.32 o
  -9   5   7      261.82      277.48     20.94 o
  -8   5   7       83.42       99.72     10.82 o
  -7   5   7        2.12        6.73      8.77 o
  -6   5   7      103.68      107.60      8.75 o
  -5   5   7      247.99      197.04     11.05 o
  -4   5   7      149.75      161.87     13.65 o
  -3   5   7      779.30      908.13     72.03 o
  -2   5   7      135.50      114.50     12.68 o
  -1   5   7     1496.47     2011.97    105.75 o
   0   5   7        9.55       -6.34     11.75 o
   1   5   7       82.21      108.11      9.11 o
   2   5   7      224.85      225.79     13.63 o
   3   5   7       95.43      116.01      9.58 o
   4   5   7        0.30       -3.82     10.04 o
   5   5   7      778.22      670.78     45.26 o
   6   5   7      220.46      227.14     34.41 o
   7   5   7      378.28      452.39     35.43 o
   8   5   7        0.02      -15.78     15.78 o
   9   5   7      356.70      441.51     37.10 o
 -11   6   7       93.20      112.16     32.51 o
 -10   6   7       83.73       93.44     15.82 o
  -9   6   7       36.88       57.62     14.71 o
  -8   6   7        0.48        5.61     10.43 o
  -7   6   7      768.19      762.38     38.73 o
  -6   6   7       91.95       93.43     12.03 o
  -5   6   7      521.41      423.24     27.18 o
  -4   6   7      265.65      266.65     20.67 o
  -3   6   7      209.72      190.81     18.20 o
  -2   6   7     5983.63     7090.71    364.66 o
  -1   6   7      388.98      482.80     28.55 o
   0   6   7     1133.09     1439.89     78.41 o
   1   6   7       66.85       88.46     12.38 o
   2   6   7     1379.03     1513.14     69.23 o
   3   6   7      507.42      549.28     26.77 o
   4   6   7        1.56       -0.25      8.34 o
   5   6   7        7.61        0.28     18.20 o
   6   6   7       33.66       51.48     24.85 o
   7   6   7        4.92      -26.62     27.22 o
   8   6   7       90.66       75.69     19.50 o
   9   6   7        8.96       -6.07     18.41 o
 -11   7   7        1.96       16.69     17.36 o
 -10   7   7        5.90        8.42     12.48 o
  -9   7   7      109.74       71.26     14.60 o
  -8   7   7      551.99      535.02     50.30 o
  -7   7   7      121.77      120.04     15.71 o
  -6   7   7     1009.23      898.71     45.37 o
  -5   7   7       37.05       52.87     18.93 o
  -4   7   7      719.42      669.45     40.96 o
  -3   7   7     1421.45     1556.53     75.05 o
  -2   7   7     1173.55     1505.86     73.77 o
  -1   7   7       64.40       87.45     13.42 o
   0   7   7      199.89      198.49     18.62 o
   1   7   7     1262.58     1519.38     78.95 o
   2   7   7      234.90      181.01     19.24 o
   3   7   7      109.35      102.89     10.12 o
   4   7   7        0.09       -8.15      8.95 o
   5   7   7        0.28      -14.55     14.55 o
   6   7   7       16.89       -4.67     15.16 o
   7   7   7        0.94       -7.94     19.73 o
   8   7   7       32.75       48.79     21.23 o
   9   7   7      263.40      286.48     39.54 o
 -11   8   7        3.68       -0.68     17.14 o
 -10   8   7        0.90       -1.27     14.88 o
  -9   8   7      603.37      668.89     45.20 o
  -8   8   7      468.07      464.65     30.49 o
  -7   8   7       48.18       56.17     14.57 o
  -6   8   7      165.12       90.67     15.84 o
  -5   8   7      205.73      185.68     19.30 o
  -4   8   7      373.32      330.97     21.55 o
  -3   8   7     3117.93     3540.23    166.36 o
  -2   8   7      146.29      156.52     18.27 o
  -1   8   7      162.79      160.83     23.08 o
   0   8   7      314.66      329.17     24.61 o
   1   8   7     1663.74     1969.51    104.95 o
   2   8   7      904.47     1065.56     54.51 o
   3   8   7      516.34      541.31     32.25 o
   4   8   7      580.60      503.97     28.47 o
   5   8   7       19.55       -1.16     14.69 o
   6   8   7      112.57      159.50     23.78 o
   7   8   7       61.66       51.49     24.28 o
   8   8   7      301.58      346.05     42.68 o
   9   8   7       30.59       24.48     39.62 o
 -10   9   7      202.32      216.45     31.23 o
  -9   9   7      135.80      144.43     17.91 o
  -8   9   7       19.06       -2.40     22.32 o
  -7   9   7       83.67       50.43     14.76 o
  -6   9   7       16.66       13.85     27.92 o
  -5   9   7       47.73       38.41     16.18 o
  -4   9   7      270.86      220.66     21.85 o
  -3   9   7     1413.74     1627.41     80.44 o
  -2   9   7       95.98      101.42     27.76 o
  -1   9   7      127.84      137.95     16.95 o
   0   9   7        0.30       -8.20     21.04 o
   1   9   7      898.78      979.92     57.16 o
   2   9   7        0.27       28.00     13.01 o
   3   9   7       19.81       44.50     11.44 o
   4   9   7      190.60      216.95     16.99 o
   5   9   7       56.72       55.17     16.46 o
   6   9   7       32.89       48.07     28.28 o
   7   9   7        4.05       -1.95     17.15 o
   8   9   7       35.99       39.65     26.82 o
 -10  10   7        1.11      -10.84     20.87 o
  -9  10   7       99.82       97.72     17.00 o
  -8  10   7       44.97       55.97     15.71 o
  -7  10   7      413.12      383.20     28.55 o
  -6  10   7       17.28       28.20     22.09 o
  -5  10   7      408.66      366.71     28.92 o
  -4  10   7       49.88       31.75     18.09 o
  -3  10   7     1439.98     1571.72     78.77 o
  -2  10   7      366.14      368.80     25.54 o
  -1  10   7     1230.72     1385.64     70.82 o
   0  10   7       28.77       21.22     17.04 o
   1  10   7      440.26      501.21     49.19 o
   2  10   7        7.00       -6.59     15.61 o
   3  10   7       32.16       58.91     12.23 o
   4  10   7      101.33      100.94     14.19 o
   5  10   7       12.56      -15.94     15.94 o
   6  10   7      148.88      150.07     22.45 o
   7  10   7        1.53      -12.91     26.82 o
   8  10   7        4.93      -26.56     26.56 o
 -10  11   7       10.80       -5.46     15.22 o
  -9  11   7      136.49      103.73     17.78 o
  -8  11   7      139.73      102.27     18.11 o
  -7  11   7       90.67       45.65     15.75 o
  -6  11   7       97.71       78.58     22.36 o
  -5  11   7        0.69      -10.57     17.50 o
  -4  11   7      171.77      155.90     22.07 o
  -3  11   7       25.61       -3.63     18.45 o
  -2  11   7      606.87      661.12     38.59 o
  -1  11   7     3697.10     4147.19    209.24 o
   0  11   7      196.19      192.67     22.54 o
   1  11   7      362.22      390.35     40.03 o
   2  11   7      150.94      173.04     21.82 o
   3  11   7        8.29       -6.35     19.10 o
   4  11   7       13.70        2.44     15.12 o
   5  11   7        7.48      -16.67     16.67 o
   6  11   7      239.61      257.89     39.92 o
   7  11   7       91.20       57.79     31.30 o
   8  11   7        0.21       21.54     33.85 o
  -9  12   7        5.48        4.70     15.91 o
  -8  12   7       44.06       16.26     15.81 o
  -7  12   7      111.95       80.34     17.45 o
  -6  12   7        2.28       -5.47     21.00 o
  -5  12   7      224.35      222.97     26.20 o
  -4  12   7        0.52        5.90     27.20 o
  -3  12   7        1.26       -9.99     19.57 o
  -2  12   7      218.35      235.73     22.53 o
  -1  12   7      704.62      758.80     43.52 o
   0  12   7      297.53      322.84     25.65 o
   1  12   7       29.78       20.37     26.70 o
   2  12   7      308.90      306.76     27.97 o
   3  12   7      962.90     1076.73     64.66 o
   4  12   7      511.03      604.78     59.01 o
   5  12   7        7.61      -30.34     37.50 o
   6  12   7       20.50       -6.48     40.77 o
   7  12   7        0.24       -8.89     29.60 o
  -9  13   7        7.35      -16.43     16.43 o
  -8  13   7       16.04        1.64     16.07 o
  -7  13   7        2.87      -13.38     21.62 o
  -6  13   7       66.13      104.90     25.47 o
  -5  13   7       48.19       65.01     21.23 o
  -4  13   7      321.02      340.58     32.42 o
  -3  13   7        0.57      -21.46     21.46 o
  -2  13   7      859.85     1010.06    100.98 o
  -1  13   7       87.68       85.35     20.04 o
   0  13   7       80.80       93.92     24.70 o
   1  13   7        0.01      -19.11     19.65 o
   2  13   7      329.31      351.25     30.51 o
   3  13   7      401.28      389.68     44.36 o
   4  13   7       76.05       47.78     27.24 o
   5  13   7      156.83       65.96     38.08 o
   6  13   7       19.88       17.47     32.22 o
   7  13   7       51.64       68.85     39.62 o
  -8  14   7        3.13       23.55     17.60 o
  -7  14   7        3.01        4.50     22.28 o
  -6  14   7       31.58       58.31     24.90 o
  -5  14   7      120.38      130.20     25.01 o
  -4  14   7      172.19      140.24     32.64 o
  -3  14   7      557.93      587.32     43.32 o
  -2  14   7      302.56      326.65     32.54 o
  -1  14   7      143.43      138.15     32.68 o
   0  14   7      824.99      851.92     55.13 o
   1  14   7       62.84      107.75     23.59 o
   2  14   7       48.99       50.11     21.65 o
   3  14   7      168.42      163.84     24.36 o
   4  14   7      163.23      116.05     30.92 o
   5  14   7      190.54      166.54     39.81 o
   6  14   7      157.03      203.64     40.84 o
  -7  15   7        1.05       17.15     24.35 o
  -6  15   7       26.77       37.53     26.47 o
  -5  15   7      222.31      298.75     32.17 o
  -4  15   7       82.09      110.67     26.14 o
  -3  15   7      165.23      165.64     28.36 o
  -2  15   7      293.58      278.84     31.73 o
  -1  15   7      567.96      569.14     61.54 o
   0  15   7       46.30       52.79     23.41 o
   1  15   7       41.12       36.26     23.19 o
   2  15   7       98.92       99.81     24.46 o
   3  15   7       27.65       44.61     22.33 o
   4  15   7        1.75       11.14     33.91 o
   5  15   7      159.98      188.08     41.99 o
  -6  16   7      280.65      225.79     33.56 o
  -5  16   7      176.96      154.05     31.66 o
  -4  16   7       51.36       12.26     24.80 o
  -3  16   7      274.74      230.72     31.55 o
  -2  16   7      185.05      187.70     30.33 o
  -1  16   7      187.77      132.52     33.02 o
   0  16   7        0.76       21.28     24.70 o
   1  16   7      150.00      154.61     26.88 o
   2  16   7      279.15      336.11     46.34 o
   3  16   7      361.40      333.59     57.18 o
   4  16   7       12.04      -13.24     35.07 o
  -5  17   7       60.05       19.42     28.78 o
  -4  17   7      276.52      255.72     32.54 o
  -3  17   7       75.94       81.05     39.72 o
  -2  17   7      430.23      359.51     37.05 o
  -1  17   7      399.95      467.76     48.46 o
   0  17   7       74.05       75.26     32.98 o
   1  17   7       79.66       78.76     31.03 o
   2  17   7       63.90       57.56     25.19 o
   3  17   7      194.56      184.87     67.12 o
  -4  18   7      157.55      201.15     67.31 o
  -3  18   7      219.97      214.46     32.69 o
  -2  18   7       24.31       35.07     33.54 o
  -1  18   7      112.08       70.33     34.22 o
   0  18   7        0.42       27.32     45.87 o
   1  18   7      178.88      217.56     37.08 o
   2  18   7      238.93      293.08     58.46 o
 -12   0   8        0.04      -14.89     14.89 o
 -11   0   8      346.31      471.28     43.05 o
 -10   0   8      193.56      218.67     20.98 o
  -9   0   8      148.60      142.20     16.69 o
  -8   0   8      899.29      971.18     61.08 o
  -7   0   8      865.09      773.07     49.59 o
  -6   0   8       17.61       19.70     10.38 o
  -5   0   8      188.78      139.36     14.04 o
  -4   0   8      935.58      946.08     55.86 o
  -3   0   8      677.98      482.58     42.49 o
  -2   0   8     7561.98     6444.75    320.96 o
  -1   0   8     5291.16     5180.15    305.04 o
   0   0   8       27.95       70.56     21.44 o
   1   0   8     1842.54     1505.31     92.32 o
   2   0   8     1016.94      801.78     52.03 o
   3   0   8     1810.70     1541.53    119.52 o
   4   0   8     1404.45     1180.76     92.55 o
   5   0   8        8.16      -23.85     23.85 o
   6   0   8      369.29      293.46     45.38 o
   7   0   8      115.08      134.61     32.69 o
   8   0   8        8.23       14.23     28.85 o
   9   0   8      102.32      136.15     39.62 o
 -12   1   8        6.85       18.22     14.97 o
 -11   1   8       23.97        8.71     16.93 o
 -10   1   8      324.50      350.23     19.59 o
  -9   1   8      682.76      688.39     32.53 o
  -8   1   8      179.11      186.65     12.75 o
  -7   1   8       85.97       90.82      9.65 o
  -6   1   8      177.18      178.01     10.63 o
  -5   1   8     1370.84     1397.67     63.54 o
  -4   1   8      475.12      444.51     19.51 o
  -3   1   8      945.47      867.67     34.44 o
  -2   1   8        6.54        2.19      5.76 o
  -1   1   8       96.90       78.81      6.99 o
   0   1   8     1427.72     1292.27     56.32 o
   1   1   8     3242.17     2795.25    117.50 o
   2   1   8     4105.04     3738.83    174.17 o
   3   1   8        0.03       -9.29      9.29 o
   4   1   8      483.68      465.72     28.60 o
   5   1   8     1051.87      929.80     77.24 o
   6   1   8      396.06      368.72     37.53 o
   7   1   8        4.62       35.76     20.23 o
   8   1   8      142.00      110.34     24.19 o
   9   1   8       28.49       50.48     30.58 o
 -12   2   8       25.07       55.22     16.61 o
 -11   2   8      294.70      301.15     22.11 o
 -10   2   8        0.03       -9.33      9.33 o
  -9   2   8       55.99       38.99     13.22 o
  -8   2   8        1.88       -3.79      9.78 o
  -7   2   8     1139.39     1129.69     53.22 o
  -6   2   8     1249.86     1240.64     52.92 o
  -5   2   8      557.63      554.10     25.41 o
  -4   2   8      265.58      210.65     10.61 o
  -3   2   8       41.78       73.16      7.91 o
  -2   2   8      334.72      320.22     16.27 o
  -1   2   8     1325.22     1379.41     54.14 o
   0   2   8      625.84      621.69     29.76 o
   1   2   8     2314.69     2005.98     94.79 o
   2   2   8     1732.61     1485.86     71.06 o
   3   2   8        4.50       -6.20     11.65 o
   4   2   8      468.67      388.14     41.53 o
   5   2   8       56.64       74.31     13.95 o
   6   2   8       33.83       35.89     14.56 o
   7   2   8      109.85      142.63     25.13 o
   8   2   8      471.01      612.85     56.95 o
   9   2   8        1.36       22.47     25.96 o
 -12   3   8       25.74       17.88     25.70 o
 -11   3   8        4.01       27.71     15.64 o
 -10   3   8      410.00      478.67     30.39 o
  -9   3   8      280.15      274.43     18.85 o
  -8   3   8        3.65        0.27     10.34 o
  -7   3   8       27.04       22.91      9.82 o
  -6   3   8      746.20      667.05     28.99 o
  -5   3   8      124.27       88.47      8.31 o
  -4   3   8     1248.71     1346.35     53.04 o
  -3   3   8      202.02      228.02     12.25 o
  -2   3   8      688.41      742.02     33.39 o
  -1   3   8        2.96       -9.84      9.84 o
   0   3   8     1481.57     1679.10     72.18 o
   1   3   8      917.32      924.02     46.43 o
   2   3   8      221.49      256.13     17.07 o
   3   3   8        1.04       10.87      6.65 o
   4   3   8        0.80       -5.30     10.13 o
   5   3   8       11.06       -5.09     17.79 o
   6   3   8       28.37        9.51     18.88 o
   7   3   8       14.86       20.11     15.42 o
   8   3   8       40.95       28.06     17.31 o
   9   3   8        1.06      -27.50     27.50 o
 -11   4   8      372.86      509.25     57.66 o
 -10   4   8       62.22       64.53     12.20 o
  -9   4   8       98.36      118.10     11.79 o
  -8   4   8        8.45        2.68      9.03 o
  -7   4   8      418.94      356.79     19.59 o
  -6   4   8      714.89      724.90     29.04 o
  -5   4   8       14.54       12.46      7.84 o
  -4   4   8     1605.94     1655.53     63.79 o
  -3   4   8      368.80      407.66     18.97 o
  -2   4   8      298.58      278.83     23.77 o
  -1   4   8       73.03       85.65     11.15 o
   0   4   8        3.10       -8.23      9.64 o
   1   4   8       15.65       16.45      9.81 o
   2   4   8     2169.29     2090.37     88.53 o
   3   4   8       67.57       65.52      8.17 o
   4   4   8       35.85       25.70      7.38 o
   5   4   8      449.86      461.68     34.47 o
   6   4   8       21.25       15.09     14.09 o
   7   4   8      287.40      269.28     25.87 o
   8   4   8      564.95      624.25     45.75 o
   9   4   8       29.12        9.85     19.68 o
 -11   5   8        4.46       12.96     14.46 o
 -10   5   8       12.59        7.71     10.96 o
  -9   5   8        0.25       -9.27      9.27 o
  -8   5   8      311.10      348.92     22.65 o
  -7   5   8       49.84       73.88     10.49 o
  -6   5   8       54.39       37.27      8.28 o
  -5   5   8      126.23      116.89     10.75 o
  -4   5   8     1236.17     1258.61     48.81 o
  -3   5   8        0.70      -10.58     13.56 o
  -2   5   8     1481.80     1740.51     83.20 o
  -1   5   8     4589.91     5263.74    271.81 o
   0   5   8      413.90      505.73     42.45 o
   1   5   8       33.53       63.16     11.51 o
   2   5   8       91.93      100.49      9.98 o
   3   5   8      655.87      570.68     27.59 o
   4   5   8      938.83      928.62     46.11 o
   5   5   8      128.16      158.84     18.65 o
   6   5   8       62.57       42.20     15.50 o
   7   5   8      213.05      245.94     24.79 o
   8   5   8      212.28      287.90     28.34 o
   9   5   8       82.63      105.12     30.56 o
 -11   6   8       53.78       91.99     22.92 o
 -10   6   8      130.94      142.17     20.95 o
  -9   6   8       78.07       89.71     13.01 o
  -8   6   8      465.91      435.73     25.61 o
  -7   6   8        3.00       14.53     10.78 o
  -6   6   8        2.41       -8.97      8.97 o
  -5   6   8      861.20      852.48     50.42 o
  -4   6   8     1180.62     1179.39     57.14 o
  -3   6   8      323.91      335.82     21.48 o
  -2   6   8       82.31       69.93     15.61 o
  -1   6   8      448.01      430.63     28.25 o
   0   6   8      357.21      293.60     22.08 o
   1   6   8        3.39       -7.57      7.57 o
   2   6   8      352.77      493.35     24.54 o
   3   6   8      321.61      377.25     19.91 o
   4   6   8      649.94      659.35     34.60 o
   5   6   8      285.50      310.46     26.75 o
   6   6   8       21.44       15.34     18.05 o
   7   6   8       50.67       59.85     29.97 o
   8   6   8       37.90       51.48     18.55 o
   9   6   8      410.49      522.96     55.63 o
 -11   7   8       36.74       23.56     17.70 o
 -10   7   8      210.68      265.27     22.17 o
  -9   7   8       24.33       22.59     13.71 o
  -8   7   8        4.15      -12.93     12.93 o
  -7   7   8       11.31        9.96     13.41 o
  -6   7   8       16.77        3.57     11.02 o
  -5   7   8       18.08       21.14     13.35 o
  -4   7   8       15.27       22.19     10.29 o
  -3   7   8      650.42      731.98     39.05 o
  -2   7   8      313.52      347.26     22.80 o
  -1   7   8      334.23      347.05     25.16 o
   0   7   8      172.65      186.15     19.82 o
   1   7   8      282.22      353.25     22.99 o
   2   7   8        0.72       -7.31      8.77 o
   3   7   8        0.10       -1.74     11.79 o
   4   7   8       73.30       58.16     13.19 o
   5   7   8       34.41       38.70     15.31 o
   6   7   8      279.40      289.62     64.00 o
   7   7   8       13.12       -3.34     16.74 o
   8   7   8        7.99       20.77     26.68 o
   9   7   8      106.94      111.91     38.08 o
 -11   8   8       17.78       36.52     18.78 o
 -10   8   8        0.23      -13.49     13.49 o
  -9   8   8        0.58        5.90     16.77 o
  -8   8   8      269.19      210.84     20.41 o
  -7   8   8        3.24      -13.88     13.88 o
  -6   8   8      119.19       91.01     16.29 o
  -5   8   8      179.14      166.33     22.37 o
  -4   8   8     1632.54     1595.68     89.24 o
  -3   8   8      324.12      386.49     24.70 o
  -2   8   8     1077.26     1284.46     64.69 o
  -1   8   8      159.89      191.09     19.61 o
   0   8   8      118.41      171.90     26.81 o
   1   8   8      986.22      996.44     51.44 o
   2   8   8       13.89        6.60     10.64 o
   3   8   8       10.82        8.08     10.08 o
   4   8   8        1.44        8.44     12.41 o
   5   8   8      177.65      136.01     25.78 o
   6   8   8      555.15      581.35     43.73 o
   7   8   8      677.32      637.32     62.25 o
   8   8   8       78.07       85.78     30.16 o
 -10   9   8      163.75      154.15     26.26 o
  -9   9   8        1.83        3.47     14.36 o
  -8   9   8      246.90      228.44     23.54 o
  -7   9   8       72.43       59.45     15.79 o
  -6   9   8      506.70      450.45     36.29 o
  -5   9   8       42.69       19.33     16.39 o
  -4   9   8     1771.04     1886.20    103.55 o
  -3   9   8     2707.91     2890.23    138.12 o
  -2   9   8      131.01      119.89     16.54 o
  -1   9   8     1722.50     2055.93     98.46 o
   0   9   8      171.10      191.80     22.56 o
   1   9   8      831.81     1005.14     59.53 o
   2   9   8       38.42       45.61     11.95 o
   3   9   8      103.19      119.73     13.64 o
   4   9   8      140.00      132.90     17.07 o
   5   9   8      377.03      398.27     33.35 o
   6   9   8       63.79       27.52     27.21 o
   7   9   8       22.81       32.50     47.12 o
   8   9   8       19.48      -27.09     27.09 o
 -10  10   8       21.42       39.73     19.46 o
  -9  10   8        3.83        3.51     15.36 o
  -8  10   8       79.76       90.56     17.04 o
  -7  10   8      988.05      882.82     71.93 o
  -6  10   8      521.52      452.92     43.39 o
  -5  10   8       42.83       12.73     17.21 o
  -4  10   8       24.26       36.62     18.09 o
  -3  10   8       74.22       66.71     15.36 o
  -2  10   8     3443.43     4111.05    193.21 o
  -1  10   8      270.28      322.41     24.20 o
   0  10   8       50.81       46.01     18.76 o
   1  10   8       35.73       70.69     18.27 o
   2  10   8     2402.58     2671.39    141.54 o
   3  10   8      189.38      165.76     16.00 o
   4  10   8      317.49      337.69     26.58 o
   5  10   8      267.33      226.41     37.29 o
   6  10   8       57.20       80.91     30.31 o
   7  10   8        2.38      -12.18     27.88 o
   8  10   8      153.16      179.93     36.04 o
 -10  11   8        8.06       12.83     28.86 o
  -9  11   8        2.43       22.83     16.05 o
  -8  11   8      361.57      327.76     30.26 o
  -7  11   8      199.34      206.41     21.93 o
  -6  11   8      792.68      712.36     64.56 o
  -5  11   8       31.83       44.84     19.34 o
  -4  11   8      281.92      258.55     25.92 o
  -3  11   8      598.12      605.03     40.83 o
  -2  11   8      624.88      666.96     39.05 o
  -1  11   8     1259.23     1537.45     78.36 o
   0  11   8      508.31      558.67     38.65 o
   1  11   8      181.30      193.71     23.13 o
   2  11   8      325.85      352.69     28.63 o
   3  11   8      658.33      654.41     36.58 o
   4  11   8        1.50      -23.10     23.10 o
   5  11   8       52.01       75.70     32.88 o
   6  11   8       30.43       16.98     30.73 o
   7  11   8       30.05       -3.59     28.53 o
  -9  12   8        8.68       11.44     16.55 o
  -8  12   8        1.68        3.70     15.70 o
  -7  12   8        0.61       14.95     37.88 o
  -6  12   8      202.27      118.96     25.41 o
  -5  12   8       65.46       41.01     30.26 o
  -4  12   8      110.57       82.67     21.82 o
  -3  12   8      144.29      100.41     22.09 o
  -2  12   8     1183.18     1334.96     96.77 o
  -1  12   8      223.72      265.68     43.28 o
   0  12   8      277.74      304.75     28.40 o
   1  12   8       92.45       85.10     21.45 o
   2  12   8      659.65      661.14     43.38 o
   3  12   8      363.91      341.55     29.55 o
   4  12   8       73.95       76.81     27.04 o
   5  12   8        0.39        0.24     31.09 o
   6  12   8       12.91       -0.68     55.19 o
   7  12   8       57.98       79.19     32.80 o
  -9  13   8       21.58       88.85     46.92 o
  -8  13   8       14.81       20.84     17.92 o
  -7  13   8        3.64       20.67     22.01 o
  -6  13   8      125.57       77.01     24.62 o
  -5  13   8        3.58      -23.70     23.70 o
  -4  13   8      321.73      231.00     27.27 o
  -3  13   8        0.64      -18.03     21.69 o
  -2  13   8       20.18       16.18     21.89 o
  -1  13   8       41.09      -18.52     18.52 o
   0  13   8        2.75      -21.26     21.26 o
   1  13   8        0.11      -20.39     20.39 o
   2  13   8      277.31      352.43     31.21 o
   3  13   8      505.59      507.93     37.50 o
   4  13   8      367.47      294.60     50.00 o
   5  13   8       41.10       -7.27     33.12 o
   6  13   8       10.71       33.34     45.58 o
  -8  14   8      181.37      197.70     23.74 o
  -7  14   8      159.91      122.29     27.08 o
  -6  14   8      130.94      112.84     27.16 o
  -5  14   8       46.24       23.65     22.52 o
  -4  14   8        2.31        6.43     22.40 o
  -3  14   8      137.25      233.90     45.65 o
  -2  14   8      626.34      682.31     47.69 o
  -1  14   8      291.81      341.36     28.89 o
   0  14   8       95.38       76.96     23.78 o
   1  14   8      148.36      155.06     25.65 o
   2  14   8      207.05      180.43     25.83 o
   3  14   8        0.65      -15.38     22.21 o
   4  14   8       87.71       63.33     36.43 o
   5  14   8        0.01      -32.58     32.58 o
   6  14   8      285.03      357.31     66.92 o
  -7  15   8      208.45      189.59     30.80 o
  -6  15   8       44.95       62.10     26.86 o
  -5  15   8        2.38       -0.55     23.52 o
  -4  15   8      257.52      261.17     31.25 o
  -3  15   8      546.87      481.41     40.13 o
  -2  15   8        7.92       11.68     24.32 o
  -1  15   8       38.77       20.30     24.67 o
   0  15   8       21.04        9.12     23.46 o
   1  15   8       55.97       44.68     23.60 o
   2  15   8       19.06      -11.16     22.24 o
   3  15   8       10.33        3.86     28.14 o
   4  15   8       34.83       31.11     54.62 o
   5  15   8      109.31      138.45     46.92 o
  -6  16   8       14.84      -12.62     26.38 o
  -5  16   8      323.11      257.13     36.41 o
  -4  16   8        2.06       -2.91     25.43 o
  -3  16   8       73.75       96.20     40.36 o
  -2  16   8       66.75       85.79     28.93 o
  -1  16   8       24.70       42.48     31.24 o
   0  16   8       51.73       18.20     29.33 o
   1  16   8        0.84      -23.58     23.58 o
   2  16   8       75.68       46.76     23.91 o
   3  16   8      198.79      231.15     40.43 o
   4  16   8      114.74       68.79     39.56 o
  -5  17   8       86.60      101.26     47.30 o
  -4  17   8      529.25      420.00     39.84 o
  -3  17   8        5.18       -0.62     30.42 o
  -2  17   8        0.10      -11.36     27.13 o
  -1  17   8       10.24      -10.46     31.38 o
   0  17   8       27.70       -3.16     33.43 o
   1  17   8       46.15       57.05     26.40 o
   2  17   8      248.99      241.60     31.20 o
   3  17   8        1.01       72.69     61.92 o
  -3  18   8       38.81       59.35     28.72 o
  -2  18   8        1.81       -6.93     32.09 o
  -1  18   8      190.27      231.67     40.17 o
   0  18   8      130.34      174.79     42.75 o
   1  18   8       20.80      -43.85     43.85 o
 -12   1   9        9.26        6.24     15.43 o
 -11   1   9        5.62       -6.00     11.14 o
 -10   1   9      220.10      220.48     15.06 o
  -9   1   9      483.73      493.79     24.67 o
  -8   1   9       16.57       23.61      8.55 o
  -7   1   9       24.50       36.60      9.89 o
  -6   1   9       18.63       14.96      8.59 o
  -5   1   9      756.92      690.30     31.00 o
  -4   1   9        3.20       -1.63      6.09 o
  -3   1   9     1718.64     1708.27     65.42 o
  -2   1   9       84.40      131.25      9.01 o
  -1   1   9     1511.25     1465.66     63.21 o
   0   1   9      878.53      791.54     36.97 o
   1   1   9     4744.65     3920.83    164.70 o
   2   1   9      399.03      385.58     21.69 o
   3   1   9      304.74      252.11     21.04 o
   4   1   9     1265.78     1077.31     60.74 o
   5   1   9       61.85       61.15     19.85 o
   6   1   9       63.49       83.70     30.96 o
   7   1   9       44.51       24.62     20.35 o
   8   1   9        9.64        1.40     21.19 o
   9   1   9        4.33      -11.49     23.74 o
 -12   2   9        2.14      -14.61     14.61 o
 -11   2   9      118.58      149.15     19.80 o
 -10   2   9      592.42      609.61     32.38 o
  -9   2   9      432.94      406.06     23.48 o
  -8   2   9      363.99      382.60     22.17 o
  -7   2   9      189.98      161.15     13.51 o
  -6   2   9     1627.79     1598.57     73.19 o
  -5   2   9      104.60       96.58      8.59 o
  -4   2   9     2636.64     2464.34     93.60 o
  -3   2   9       60.34       54.82      7.52 o
  -2   2   9       39.49       54.51      8.15 o
  -1   2   9      369.60      402.73     18.29 o
   0   2   9      752.69      633.02     30.36 o
   1   2   9      859.88      791.72     36.67 o
   2   2   9        2.11        0.64      8.95 o
   3   2   9      493.14      446.44     31.18 o
   4   2   9      267.86      235.04     24.85 o
   5   2   9      391.42      341.51     35.61 o
   6   2   9      427.81      398.83     40.78 o
   7   2   9        0.21       -8.41     20.19 o
   8   2   9       68.96       95.54     25.35 o
   9   2   9      122.67       98.83     28.14 o
 -12   3   9       85.53      102.85     18.58 o
 -11   3   9       82.40       63.14     15.21 o
 -10   3   9      218.53      244.52     26.09 o
  -9   3   9      884.75      994.89     48.75 o
  -8   3   9      142.57      147.20     13.96 o
  -7   3   9       17.22       22.50      8.81 o
  -6   3   9       41.75       30.32      7.62 o
  -5   3   9      754.39      773.50     32.48 o
  -4   3   9      544.06      616.29     26.46 o
  -3   3   9     3138.16     3223.38    132.18 o
  -2   3   9       31.98       15.82      6.61 o
  -1   3   9       25.95        4.58      8.82 o
   0   3   9     2681.33     2654.79    111.67 o
   1   3   9       40.11       56.01     10.68 o
   2   3   9      384.41      405.16     23.22 o
   3   3   9       32.89       52.18     10.33 o
   4   3   9      369.73      402.56     32.00 o
   5   3   9      205.96      235.63     34.62 o
   6   3   9      702.88      712.34     64.05 o
   7   3   9      130.96      119.27     26.11 o
   8   3   9       94.23      124.01     28.62 o
   9   3   9       23.39       53.58     26.72 o
 -11   4   9       30.50       32.26     13.83 o
 -10   4   9      301.91      332.21     21.38 o
  -9   4   9        1.99       13.50     10.00 o
  -8   4   9       83.41       84.00     10.87 o
  -7   4   9       61.31       73.54     10.24 o
  -6   4   9     1222.25     1289.95     51.09 o
  -5   4   9      242.19      252.35     13.66 o
  -4   4   9      386.13      401.20     18.85 o
  -3   4   9      870.07     1026.29     41.61 o
  -2   4   9     1446.71     1636.76     76.48 o
  -1   4   9       53.15       75.28     11.39 o
   0   4   9      109.49       75.59     11.91 o
   1   4   9      339.45      331.19     20.92 o
   2   4   9      223.70      217.69     16.22 o
   3   4   9       29.56       23.78      8.49 o
   4   4   9       24.34        5.96      9.79 o
   5   4   9      650.98      722.32     49.54 o
   6   4   9       99.01      104.53     17.84 o
   7   4   9      281.06      354.35     30.21 o
   8   4   9       11.23       -4.79     24.76 o
   9   4   9      115.21      168.51     34.19 o
 -11   5   9        9.25       23.18     14.61 o
 -10   5   9        0.19        3.50     12.85 o
  -9   5   9        0.76       16.38     10.14 o
  -8   5   9       40.18       36.41     10.25 o
  -7   5   9      142.11      110.34     11.64 o
  -6   5   9      458.03      392.61     18.83 o
  -5   5   9        7.96       -8.09      8.46 o
  -4   5   9       15.45        9.89      7.73 o
  -3   5   9        4.58       -8.36      9.55 o
  -2   5   9       22.95       50.81     12.44 o
  -1   5   9      487.61      625.02     48.52 o
   0   5   9      321.33      303.01     22.15 o
   1   5   9      750.87      724.34     38.97 o
   2   5   9        6.23        2.62      8.78 o
   3   5   9      191.72      184.60     12.45 o
   4   5   9      537.47      478.57     26.71 o
   5   5   9      200.36      203.41     20.98 o
   6   5   9      520.41      499.25     40.71 o
   7   5   9        0.44       -6.42     15.74 o
   8   5   9        2.71       -9.71     26.43 o
   9   5   9        1.08      -32.31     32.31 o
 -11   6   9        1.16        5.09     17.10 o
 -10   6   9        4.03       -1.80     11.32 o
  -9   6   9      135.99      115.48     14.01 o
  -8   6   9       38.13       27.19     12.99 o
  -7   6   9      246.56      215.82     16.23 o
  -6   6   9      179.86      155.09     12.11 o
  -5   6   9       37.73       12.10     11.60 o
  -4   6   9        6.40      -10.35     10.35 o
  -3   6   9       76.47       58.48     12.67 o
  -2   6   9      541.28      633.76     48.08 o
  -1   6   9        0.01      -11.65     13.19 o
   0   6   9      250.21      267.14     19.40 o
   1   6   9      130.79      127.76     14.65 o
   2   6   9       36.60       21.96      7.43 o
   3   6   9       28.94       30.92      9.14 o
   4   6   9      716.63      768.87     45.00 o
   5   6   9      837.04      778.61     52.87 o
   6   6   9      655.08      625.05     45.80 o
   7   6   9      521.06      516.34     53.21 o
   8   6   9       15.48      -25.68     25.68 o
 -11   7   9       65.35       87.07     30.77 o
 -10   7   9       15.49       -2.31     17.76 o
  -9   7   9       61.83       65.65     15.47 o
  -8   7   9       13.67        0.58     13.39 o
  -7   7   9      428.97      439.74     38.03 o
  -6   7   9        4.76        7.29     11.78 o
  -5   7   9      775.96      805.28     48.48 o
  -4   7   9       25.31       20.91     11.71 o
  -3   7   9     1465.52     1590.20     77.55 o
  -2   7   9        1.53        4.54     12.42 o
  -1   7   9      158.48      147.05     17.93 o
   0   7   9      356.43      384.48     27.85 o
   1   7   9     1796.75     1989.22     89.47 o
   2   7   9      872.54      919.72     43.56 o
   3   7   9       81.48       67.83     12.04 o
   4   7   9      599.55      515.85     33.60 o
   5   7   9      198.75      222.67     23.00 o
   6   7   9      112.75      131.35     33.08 o
   7   7   9      106.89      101.94     66.54 o
   8   7   9       35.47       75.29     29.53 o
 -11   8   9       29.75       18.26     20.17 o
 -10   8   9       68.91       70.11     15.88 o
  -9   8   9      535.02      556.50     52.17 o
  -8   8   9       45.09       76.26     16.23 o
  -7   8   9       63.00       49.02     15.36 o
  -6   8   9     1217.06     1087.41     88.38 o
  -5   8   9       25.09        0.59     14.64 o
  -4   8   9      538.44      531.53     39.81 o
  -3   8   9        5.73       -2.81     13.20 o
  -2   8   9        4.21      -11.21     13.20 o
  -1   8   9     1695.70     1937.98    108.22 o
   0   8   9      487.02      428.70     30.52 o
   1   8   9       55.45       44.43      9.23 o
   2   8   9        9.17        8.54      8.15 o
   3   8   9      251.08      228.89     16.95 o
   4   8   9       90.78       74.89     14.76 o
   5   8   9      102.99      110.72     29.45 o
   6   8   9       14.42       11.70     26.39 o
   7   8   9        0.47      -25.33     25.33 o
   8   8   9      244.47      246.53     39.51 o
 -10   9   9        8.27        0.04     15.08 o
  -9   9   9       87.60       84.11     17.21 o
  -8   9   9       56.14       44.91     16.40 o
  -7   9   9       19.88       26.32     15.82 o
  -6   9   9        4.42        4.86     18.90 o
  -5   9   9        8.74       41.52     16.80 o
  -4   9   9      412.98      381.21     29.41 o
  -3   9   9        7.34       -7.61     14.07 o
  -2   9   9        1.43        9.57     20.30 o
  -1   9   9       93.24      115.41     18.94 o
   0   9   9     1081.81     1282.59     73.99 o
   1   9   9       50.55       23.78     15.09 o
   2   9   9       46.78       38.68     13.50 o
   3   9   9      258.09      258.16     23.62 o
   4   9   9       60.19       85.18     23.73 o
   5   9   9      212.43      157.72     66.54 o
   6   9   9      672.42      621.98     62.59 o
   7   9   9       49.32       46.89     29.62 o
   8   9   9       59.32       31.53     30.06 o
 -10  10   9       35.55       42.21     16.62 o
  -9  10   9      176.69      182.31     20.85 o
  -8  10   9       43.24       24.86     16.59 o
  -7  10   9        0.87       16.72     16.24 o
  -6  10   9       10.85       -3.60     19.86 o
  -5  10   9       33.56        8.82     17.61 o
  -4  10   9     2102.82     2230.74    121.59 o
  -3  10   9       89.97       82.42     16.85 o
  -2  10   9     2106.88     2372.41    157.72 o
  -1  10   9      480.33      513.05     35.91 o
   0  10   9     1107.23     1304.73     75.44 o
   1  10   9       13.62       29.02     15.77 o
   2  10   9       78.98       87.41     24.87 o
   3  10   9        3.53      -10.47     16.54 o
   4  10   9       14.16      -16.29     23.09 o
   5  10   9       15.97       25.93     28.74 o
   6  10   9        0.13       -9.78     28.01 o
   7  10   9        0.19       17.97     37.12 o
 -10  11   9       44.67       36.15     36.92 o
  -9  11   9       36.35       39.85     16.38 o
  -8  11   9      188.17      160.20     21.02 o
  -7  11   9      140.31      151.11     26.04 o
  -6  11   9        0.66      -10.74     27.11 o
  -5  11   9        7.23       12.40     19.06 o
  -4  11   9      421.28      411.66     56.83 o
  -3  11   9      429.05      434.00     33.99 o
  -2  11   9      529.36      599.75     49.56 o
  -1  11   9       34.66       30.45     19.16 o
   0  11   9     1509.14     1684.77     95.10 o
   1  11   9       86.18      133.13     21.36 o
   2  11   9        0.99        6.00     18.53 o
   3  11   9      342.03      400.11     31.64 o
   4  11   9      248.12      287.44     34.56 o
   5  11   9       10.13       -0.33     31.22 o
   6  11   9      228.08      251.36     41.84 o
   7  11   9       88.29       51.80     35.19 o
  -9  12   9      216.74      198.03     22.14 o
  -8  12   9      309.17      295.19     30.20 o
  -7  12   9        0.32        1.19     21.57 o
  -6  12   9        5.25       18.79     26.64 o
  -5  12   9       24.35      -15.17     29.53 o
  -4  12   9     1404.39     1351.45     81.20 o
  -3  12   9       20.23       18.06     20.99 o
  -2  12   9      121.16      145.99     20.70 o
  -1  12   9      147.98      149.12     23.65 o
   0  12   9       72.00       59.00     25.31 o
   1  12   9       96.04      119.04     22.63 o
   2  12   9       34.89       56.06     20.21 o
   3  12   9       99.70      117.24     21.93 o
   4  12   9      195.25      155.07     38.75 o
   5  12   9      122.56       73.27     35.59 o
   6  12   9       76.45      119.67     36.75 o
  -8  13   9      110.03       43.00     18.56 o
  -7  13   9      169.22      106.21     33.28 o
  -6  13   9       11.97       26.26     24.18 o
  -5  13   9      987.10      958.86     65.40 o
  -4  13   9       16.22        5.09     21.76 o
  -3  13   9      603.77      662.63     46.51 o
  -2  13   9        3.53      -22.10     22.10 o
  -1  13   9        7.96       13.89     21.54 o
   0  13   9       65.86       43.57     23.76 o
   1  13   9      438.98      463.52     36.09 o
   2  13   9        7.04       -9.55     20.52 o
   3  13   9       11.93      -20.31     20.31 o
   4  13   9       45.88      -39.90     42.12 o
   5  13   9      196.47      237.46     44.85 o
   6  13   9       18.12       36.14     34.07 o
  -8  14   9       58.54       57.69     20.06 o
  -7  14   9       44.81       44.77     25.24 o
  -6  14   9      117.65      142.90     33.41 o
  -5  14   9        6.17       12.81     22.48 o
  -4  14   9      265.10      273.91     30.59 o
  -3  14   9        0.19      -11.25     23.35 o
  -2  14   9       41.13       40.41     28.98 o
  -1  14   9      201.02      223.58     28.44 o
   0  14   9      145.59      135.05     25.73 o
   1  14   9      300.83      349.57     34.81 o
   2  14   9      212.38      197.72     38.48 o
   3  14   9      238.89      294.47     60.80 o
   4  14   9       29.59       20.80     35.97 o
   5  14   9      105.80      122.78     40.08 o
  -7  15   9      239.32      204.35     31.47 o
  -6  15   9        0.09       -5.10     25.38 o
  -5  15   9       29.40       57.31     25.20 o
  -4  15   9      340.20      316.52     33.83 o
  -3  15   9        6.39       42.15     25.87 o
  -2  15   9       78.65       28.51     26.47 o
  -1  15   9      177.16      212.19     35.75 o
   0  15   9       69.07       34.03     23.73 o
   1  15   9      134.59      147.09     27.26 o
   2  15   9       11.49       26.48     22.70 o
   3  15   9       10.11      -20.64     33.88 o
   4  15   9      107.93       94.88     51.73 o
  -6  16   9      226.72      180.83     32.52 o
  -5  16   9       41.61      -10.60     27.45 o
  -4  16   9      736.26      816.83     57.25 o
  -3  16   9       28.59       26.62     26.90 o
  -2  16   9       30.66      -20.78     26.20 o
  -1  16   9      132.94      119.65     34.30 o
   0  16   9      104.78      175.36     34.23 o
   1  16   9        5.66        3.43     23.67 o
   2  16   9      228.12      195.76     37.47 o
   3  16   9      148.44      169.23     34.47 o
  -5  17   9      117.94       68.33     68.08 o
  -4  17   9      129.81      137.83     30.99 o
  -3  17   9       64.13       48.44     28.49 o
  -2  17   9       35.88       15.19     32.32 o
  -1  17   9       77.37      139.10     41.49 o
   0  17   9      170.85      158.05     35.71 o
   1  17   9      218.85      278.74     38.82 o
   2  17   9      225.13      228.99     36.14 o
  -2  18   9      156.10      167.33     48.57 o
  -1  18   9      205.19      275.57     53.21 o
   0  18   9       23.25       45.77     49.23 o
 -12   0  10        2.25       25.68     18.85 o
 -11   0  10      421.21      609.18    104.23 o
 -10   0  10      472.16      585.59     40.96 o
  -9   0  10        2.24      -14.57     14.57 o
  -8   0  10        1.98       10.91     12.67 o
  -7   0  10       14.26       38.37     15.77 o
  -6   0  10     1795.46     1683.31    119.24 o
  -5   0  10      467.42      533.52     44.04 o
  -4   0  10       19.27       11.49      8.61 o
  -3   0  10     1638.16     1316.00     68.67 o
  -2   0  10      309.22      264.46     21.74 o
  -1   0  10     6242.99     6340.29    371.95 o
   0   0  10      972.36      840.70     55.60 o
   1   0  10      852.19      781.04     52.61 o
   2   0  10     3058.07     2738.71    164.58 o
   3   0  10       98.26       58.85     18.44 o
   4   0  10      132.62      110.38     31.92 o
   5   0  10        0.43       -2.69     25.38 o
   6   0  10        6.43      -26.92     26.92 o
   7   0  10       11.36       34.62     30.77 o
   8   0  10       35.22       51.15     33.85 o
   9   0  10        0.03      -33.46     33.46 o
 -12   1  10        2.67       -2.59     15.34 o
 -11   1  10      436.04      491.52     37.37 o
 -10   1  10       41.76       48.99     12.07 o
  -9   1  10        0.02      -10.06     10.06 o
  -8   1  10       28.67        6.68     10.04 o
  -7   1  10      721.97      699.42     35.10 o
  -6   1  10      311.12      256.73     16.08 o
  -5   1  10      135.05      151.31     12.21 o
  -4   1  10       15.21        6.87      6.32 o
  -3   1  10     1233.50     1178.59     43.63 o
  -2   1  10      680.13      549.76     23.88 o
  -1   1  10        2.93        3.55      9.05 o
   0   1  10     2861.58     2671.43    113.21 o
   1   1  10     1397.65     1247.75     54.68 o
   2   1  10     4524.22     3945.77    183.65 o
   3   1  10      763.57      670.83     41.22 o
   4   1  10     1749.66     1564.10    100.43 o
   5   1  10       45.34       45.44     20.23 o
   6   1  10      504.60      462.91     45.96 o
   7   1  10      135.02      106.28     25.15 o
   8   1  10       44.99       52.26     24.01 o
   9   1  10       43.44       71.35     28.14 o
 -12   2  10       22.67       42.04     18.61 o
 -11   2  10       11.08        9.14     13.27 o
 -10   2  10       42.01       18.25     11.72 o
  -9   2  10        0.37        8.36     14.72 o
  -8   2  10      236.57      225.70     16.60 o
  -7   2  10       49.14       29.11     10.25 o
  -6   2  10      229.08      207.87     13.66 o
  -5   2  10      294.97      261.63     13.54 o
  -4   2  10        5.72       -2.56      6.55 o
  -3   2  10      932.37      926.20     40.61 o
  -2   2  10     1116.81     1083.59     43.61 o
  -1   2  10       20.23       15.67      6.66 o
   0   2  10       68.37       85.77     10.37 o
   1   2  10      459.77      426.20     21.84 o
   2   2  10      673.21      606.38     40.37 o
   3   2  10     1575.23     1356.73     66.14 o
   4   2  10     1684.35     1270.61     83.10 o
   5   2  10        0.09       15.28     19.65 o
   6   2  10      205.24      184.68     28.82 o
   7   2  10       82.95      105.63     50.38 o
   8   2  10       10.47       -4.17     22.56 o
   9   2  10        4.79        2.11     25.73 o
 -11   3  10      114.22      151.79     21.51 o
 -10   3  10        2.11      -11.04     11.04 o
  -9   3  10      145.18      153.56     13.09 o
  -8   3  10        3.34        1.72      9.41 o
  -7   3  10       91.14      123.22     18.51 o
  -6   3  10       70.90       71.08      8.92 o
  -5   3  10       23.84       17.39      7.80 o
  -4   3  10       50.80       71.75      8.83 o
  -3   3  10        7.09       -3.07      7.00 o
  -2   3  10     2215.07     2544.92    104.59 o
  -1   3  10       33.73       41.79      9.83 o
   0   3  10        2.00        6.09      9.35 o
   1   3  10       73.77       79.36     14.81 o
   2   3  10        2.92       -2.21     10.06 o
   3   3  10      321.20      302.97     19.54 o
   4   3  10       35.19       27.19     15.69 o
   5   3  10        0.05      -36.35     36.35 o
   6   3  10      126.44      137.24     26.89 o
   7   3  10        0.74       23.87     53.27 o
   8   3  10        3.23      -26.73     26.73 o
   9   3  10       71.40       60.73     28.73 o
 -11   4  10       37.86       59.40     13.68 o
 -10   4  10      374.97      396.69     21.84 o
  -9   4  10       59.77       37.76     10.46 o
  -8   4  10       71.36       58.84     10.55 o
  -7   4  10       16.41        8.37      8.89 o
  -6   4  10      947.76      935.35     38.67 o
  -5   4  10      813.34      805.73     33.95 o
  -4   4  10     1243.03     1272.50     51.14 o
  -3   4  10       15.01       24.20      7.98 o
  -2   4  10      115.07      133.60     13.36 o
  -1   4  10        1.64       -2.42      9.91 o
   0   4  10      222.74      214.64     16.85 o
   1   4  10     1175.29     1092.95     55.04 o
   2   4  10        9.92       -9.54     10.37 o
   3   4  10      642.01      560.61     31.18 o
   4   4  10       80.97       78.06     12.73 o
   5   4  10        1.11      -20.70     20.70 o
   6   4  10      555.98      615.17     58.11 o
   7   4  10      739.15      729.64     67.55 o
   8   4  10        3.51      -13.40     26.19 o
 -11   5  10       50.08       62.24     13.18 o
 -10   5  10        6.29      -10.87     14.13 o
  -9   5  10      967.86     1026.96     46.36 o
  -8   5  10       39.35       33.37     10.44 o
  -7   5  10      449.17      439.09     24.94 o
  -6   5  10      173.72      187.70     12.43 o
  -5   5  10     1281.64     1254.42     54.72 o
  -4   5  10     1988.57     2023.77     78.23 o
  -3   5  10      124.83      135.04     13.79 o
  -2   5  10       27.11       52.05     12.14 o
  -1   5  10       61.49       36.77     13.32 o
   0   5  10      613.47      571.85     31.95 o
   1   5  10       84.37       80.77     13.08 o
   2   5  10      862.69      761.36     40.80 o
   3   5  10      142.45      139.06     14.42 o
   4   5  10        3.83       10.75     10.64 o
   5   5  10        9.03       -4.94     13.88 o
   6   5  10       20.38       13.19     47.69 o
   7   5  10      158.07      163.54     48.08 o
   8   5  10      198.61      210.04     36.96 o
 -11   6  10        6.67       -1.48     13.89 o
 -10   6  10      276.14      358.60     31.67 o
  -9   6  10        6.34       34.33     12.25 o
  -8   6  10      167.58      157.30     13.88 o
  -7   6  10        3.90        0.99     10.06 o
  -6   6  10      123.25      114.22     11.13 o
  -5   6  10       42.56       40.86     12.47 o
  -4   6  10        3.20        1.52     10.47 o
  -3   6  10      696.69      745.02     40.03 o
  -2   6  10     1939.08     2136.04    135.40 o
  -1   6  10     1039.51     1122.50     81.83 o
   0   6  10      200.20      201.97     17.51 o
   1   6  10       74.77       64.19     13.50 o
   2   6  10       78.17       61.68     14.29 o
   3   6  10        0.54        0.39      9.04 o
   4   6  10      365.05      351.94     25.42 o
   5   6  10      655.27      605.17    118.65 o
   6   6  10        7.54       11.60     25.65 o
   7   6  10       34.79       -6.07     26.04 o
   8   6  10       20.36       28.59     28.83 o
 -11   7  10        0.73       25.92     16.39 o
 -10   7  10        5.12       11.42     14.27 o
  -9   7  10       18.27       12.66     14.06 o
  -8   7  10       11.22        9.18     13.52 o
  -7   7  10       93.61       79.86     18.21 o
  -6   7  10       18.69       -7.99     14.20 o
  -5   7  10      250.80      241.10     29.52 o
  -4   7  10      314.00      292.73     20.63 o
  -3   7  10      721.49      719.21     39.33 o
  -2   7  10        5.14       22.55     15.17 o
  -1   7  10       77.32       78.46     16.57 o
   0   7  10       63.74       76.06     14.85 o
   1   7  10      494.53      460.02     28.16 o
   2   7  10      688.56      656.21     36.99 o
   3   7  10       58.11       54.47     15.59 o
   4   7  10      449.92      455.73     38.89 o
   5   7  10        4.81       -5.14     25.41 o
   6   7  10        0.46      -15.70     25.76 o
   7   7  10       27.81       50.90     58.08 o
   8   7  10       68.37       46.41     31.10 o
 -11   8  10        0.21       35.87     23.37 o
 -10   8  10        9.81       29.74     18.10 o
  -9   8  10       84.41       97.56     17.40 o
  -8   8  10        4.98      -10.98     14.86 o
  -7   8  10      277.37      261.98     23.20 o
  -6   8  10        0.02      -16.26     19.01 o
  -5   8  10       69.26       22.39     16.21 o
  -4   8  10        2.22       18.97     16.04 o
  -3   8  10      755.00      712.75     39.47 o
  -2   8  10        7.86      -20.19     20.19 o
  -1   8  10      780.35      889.20     53.76 o
   0   8  10       74.73       84.40     18.21 o
   1   8  10        2.74        5.55     14.21 o
   2   8  10      110.76      106.39     15.53 o
   3   8  10      144.28      162.08     27.98 o
   4   8  10      284.19      223.22     28.72 o
   5   8  10      210.22      258.28     53.08 o
   6   8  10        9.48       -5.59     27.46 o
   7   8  10      160.15      178.19     36.77 o
   8   8  10       52.45       92.35     36.54 o
 -10   9  10        0.64        2.06     15.63 o
  -9   9  10      161.64      140.19     19.39 o
  -8   9  10       42.12       17.02     15.98 o
  -7   9  10       51.31       12.80     16.88 o
  -6   9  10       95.08      127.30     22.92 o
  -5   9  10       64.74       35.61     17.34 o
  -4   9  10       72.40       57.26     18.75 o
  -3   9  10      738.26      790.84     54.61 o
  -2   9  10        2.12       40.04     17.32 o
  -1   9  10       21.13      -16.36     21.15 o
   0   9  10      409.54      459.94     38.14 o
   1   9  10        7.22        8.89     15.20 o
   2   9  10      271.01      259.89     24.30 o
   3   9  10       87.57       71.53     17.51 o
   4   9  10      384.57      390.78     37.75 o
   5   9  10        4.03      -27.26     27.26 o
   6   9  10      312.25      339.95     45.07 o
   7   9  10      189.36      161.05     71.73 o
 -10  10  10      111.32      121.34     20.60 o
  -9  10  10       15.25       -6.80     16.19 o
  -8  10  10      781.77      748.07     44.93 o
  -7  10  10       20.26       57.59     18.35 o
  -6  10  10     1184.33     1090.86     75.01 o
  -5  10  10      452.60      442.39     33.92 o
  -4  10  10        9.18       17.27     18.49 o
  -3  10  10     1366.24     1481.75     75.62 o
  -2  10  10       15.56       27.96     16.67 o
  -1  10  10      251.10      238.52     24.55 o
   0  10  10      905.86      982.81     59.20 o
   1  10  10     1473.14     1580.62     80.37 o
   2  10  10       32.08        8.66     18.30 o
   3  10  10      288.50      282.06     27.65 o
   4  10  10      143.48      112.43     34.77 o
   5  10  10      230.61      213.72     40.06 o
   6  10  10        1.06       -4.09     29.81 o
   7  10  10      141.69      142.08     35.85 o
  -9  11  10       14.60       -3.77     17.19 o
  -8  11  10        0.70       24.61     17.48 o
  -7  11  10      479.80      485.12     62.76 o
  -6  11  10        3.39        7.88     33.13 o
  -5  11  10      469.72      442.53     33.79 o
  -4  11  10      264.52      242.11     26.80 o
  -3  11  10        9.73       12.75     20.02 o
  -2  11  10      348.42      393.23     34.67 o
  -1  11  10       95.18      117.13     21.75 o
   0  11  10      506.22      588.08     40.65 o
   1  11  10      306.84      319.35     25.78 o
   2  11  10       14.03      -13.37     23.96 o
   3  11  10      143.93      103.77     20.75 o
   4  11  10      132.56      103.85     35.59 o
   5  11  10       12.21       27.94     32.08 o
   6  11  10        1.68      -13.98     30.18 o
  -9  12  10      184.65      166.15     22.01 o
  -8  12  10        5.19       -6.08     17.78 o
  -7  12  10       34.37       14.47     23.08 o
  -6  12  10      245.72      240.32     31.32 o
  -5  12  10       84.89      106.74     23.12 o
  -4  12  10        7.54       -9.11     20.69 o
  -3  12  10       13.91       -7.62     20.84 o
  -2  12  10        6.05      -17.99     17.99 o
  -1  12  10      332.80      366.67     54.18 o
   0  12  10      114.66       98.21     22.79 o
   1  12  10       65.12       67.19     21.73 o
   2  12  10        0.57       13.10     20.30 o
   3  12  10        8.36        1.43     26.76 o
   4  12  10      206.68      214.66     42.36 o
   5  12  10      394.67      357.67     50.32 o
   6  12  10       54.37       56.04     48.46 o
  -8  13  10        9.06       10.05     18.31 o
  -7  13  10       94.52       69.74     24.95 o
  -6  13  10       66.61      101.27     35.78 o
  -5  13  10       40.10       62.60     23.04 o
  -4  13  10      133.60      113.86     25.14 o
  -3  13  10      372.67      347.67     33.19 o
  -2  13  10      432.99      419.37     45.52 o
  -1  13  10      320.44      343.15     51.54 o
   0  13  10        7.07      -11.46     21.63 o
   1  13  10        4.28        7.17     21.78 o
   2  13  10       94.12       72.44     23.14 o
   3  13  10      105.62       74.88     29.88 o
   4  13  10      621.63      500.24     60.73 o
   5  13  10      102.41      100.06     90.96 o
  -8  14  10      259.64      251.48     44.96 o
  -7  14  10       57.47       12.43     45.48 o
  -6  14  10        2.70       -5.83     25.16 o
  -5  14  10      125.88      149.94     26.60 o
  -4  14  10      504.37      554.77     43.57 o
  -3  14  10      236.68      245.06     30.83 o
  -2  14  10       50.50       76.93     24.98 o
  -1  14  10      325.55      338.70     32.59 o
   0  14  10      188.60      263.54     59.09 o
   1  14  10       41.40      105.37     24.56 o
   2  14  10       23.95        3.52     22.41 o
   3  14  10      154.64      171.87     33.78 o
   4  14  10        3.36        9.08     38.42 o
   5  14  10       32.64       32.03     37.80 o
  -7  15  10       60.78       47.94     26.73 o
  -6  15  10       64.88       45.28     27.25 o
  -5  15  10      298.63      238.68     34.97 o
  -4  15  10      214.78      202.13     29.73 o
  -3  15  10       26.56       -2.56     26.65 o
  -2  15  10      489.15      533.59     42.96 o
  -1  15  10      359.01      390.68     61.90 o
   0  15  10      348.24      377.44     48.89 o
   1  15  10       34.54        2.84     23.51 o
   2  15  10      103.01      102.10     26.12 o
   3  15  10       27.12      -14.96     32.26 o
   4  15  10      156.53      125.79     42.76 o
  -6  16  10       36.64       56.82     41.18 o
  -5  16  10       52.87       55.50     30.16 o
  -4  16  10       16.45      -19.44     26.14 o
  -3  16  10       10.09       36.30     27.87 o
  -2  16  10        8.58       31.83     27.48 o
  -1  16  10       19.47       40.30     38.37 o
   0  16  10        0.30      -15.33     31.08 o
   1  16  10       35.47       18.55     31.09 o
   2  16  10       16.72       26.24     35.47 o
   3  16  10       70.20       72.84     41.54 o
  -4  17  10        0.47      -14.84     27.38 o
  -3  17  10        6.00       32.44     32.86 o
  -2  17  10       25.99       21.28     33.51 o
  -1  17  10       67.75       81.35     33.58 o
   0  17  10      126.83      209.34     45.48 o
   1  17  10        1.64       21.23     30.25 o
 -12   1  11       27.33       44.02     16.62 o
 -11   1  11        1.79      -12.92     12.92 o
 -10   1  11       44.13       25.24     11.61 o
  -9   1  11       53.12       65.11     11.95 o
  -8   1  11      337.47      323.94     21.09 o
  -7   1  11      254.81      267.65     19.30 o
  -6   1  11        8.35       31.93     10.63 o
  -5   1  11      448.81      464.16     20.81 o
  -4   1  11      323.15      355.47     16.88 o
  -3   1  11      909.54     1011.08     38.11 o
  -2   1  11      921.37      797.03     33.28 o
  -1   1  11      181.35      199.44     13.87 o
   0   1  11      575.59      431.74     22.06 o
   1   1  11      167.54      149.48     12.44 o
   2   1  11      188.15      192.49     17.21 o
   3   1  11     1212.48     1081.93     62.50 o
   4   1  11      916.47      788.90     70.02 o
   5   1  11      301.86      215.62     30.59 o
   6   1  11        2.04       -1.92     23.85 o
   7   1  11       73.52      107.16     26.64 o
   8   1  11        7.17      -21.71     21.71 o
 -12   2  11       54.18       81.15     28.08 o
 -11   2  11       57.06       68.62     15.17 o
 -10   2  11       37.92       36.95     12.25 o
  -9   2  11      176.74      177.59     15.62 o
  -8   2  11       20.25       11.25     15.55 o
  -7   2  11       53.05       45.44      9.97 o
  -6   2  11      786.59      696.96     35.09 o
  -5   2  11      436.36      360.35     17.18 o
  -4   2  11      444.44      412.97     18.89 o
  -3   2  11      954.07      919.09     38.19 o
  -2   2  11      142.83      137.06      9.81 o
  -1   2  11     1952.00     1711.47     69.58 o
   0   2  11        9.27       -0.88      9.25 o
   1   2  11      630.68      565.28     27.94 o
   2   2  11     1587.47     1508.65     73.36 o
   3   2  11        9.35       -5.44     10.55 o
   4   2  11      103.60      107.59     25.96 o
   5   2  11      282.22      287.02     44.23 o
   6   2  11      128.72      177.99     29.51 o
   7   2  11        6.56      -18.94     21.89 o
   8   2  11        6.85       21.91     25.34 o
 -11   3  11      199.95      258.81     19.66 o
 -10   3  11      155.55      167.60     14.13 o
  -9   3  11        2.37       -5.32     10.37 o
  -8   3  11      274.47      275.41     17.07 o
  -7   3  11      217.53      201.66     14.13 o
  -6   3  11     1531.41     1438.94     61.20 o
  -5   3  11      781.49      778.12     32.69 o
  -4   3  11      124.26      118.05     10.62 o
  -3   3  11       54.88       63.30      9.06 o
  -2   3  11     3624.57     3606.66    138.05 o
  -1   3  11      200.93      192.30     14.25 o
   0   3  11       10.26       26.56     10.64 o
   1   3  11        0.08        0.56     13.75 o
   2   3  11      243.55      244.56     18.08 o
   3   3  11       38.61       26.99     12.30 o
   4   3  11        0.14       -2.15     20.89 o
   5   3  11       95.12       64.46     23.70 o
   6   3  11       91.20       75.87     25.38 o
   7   3  11      362.56      385.84     44.46 o
   8   3  11        5.87        2.23     48.27 o
 -11   4  11        0.10        2.10     12.20 o
 -10   4  11      187.00      167.20     14.54 o
  -9   4  11       26.26       34.82     10.66 o
  -8   4  11        0.57       -0.77      9.81 o
  -7   4  11        0.81       -9.42      9.42 o
  -6   4  11       78.62       72.40     10.48 o
  -5   4  11        1.88       -7.17      7.17 o
  -4   4  11      368.71      340.32     18.55 o
  -3   4  11      260.13      216.11     14.01 o
  -2   4  11        8.66        4.73     11.04 o
  -1   4  11      344.00      292.17     18.16 o
   0   4  11       78.05       78.99     13.02 o
   1   4  11      442.76      426.38     38.10 o
   2   4  11      224.33      228.27     17.87 o
   3   4  11      343.57      353.19     22.99 o
   4   4  11       35.45      -23.05     45.38 o
   5   4  11       70.48       67.64     25.02 o
   6   4  11       99.48       59.39     25.73 o
   7   4  11       26.14       58.17     28.03 o
   8   4  11       36.57       36.75     27.98 o
 -11   5  11      104.91      120.12     15.04 o
 -10   5  11       22.54       16.08     11.18 o
  -9   5  11        0.89       -3.10     10.62 o
  -8   5  11       31.55       -3.03     10.33 o
  -7   5  11       81.57       74.28     11.25 o
  -6   5  11      526.88      439.42     22.69 o
  -5   5  11       35.49       45.51     10.98 o
  -4   5  11      104.07      112.81     13.65 o
  -3   5  11      230.49      247.49     18.27 o
  -2   5  11      186.94      178.87     16.20 o
  -1   5  11        0.99       -2.33     12.14 o
   0   5  11      251.20      226.23     20.65 o
   1   5  11       51.54       75.19     13.51 o
   2   5  11        3.99       -6.07     12.21 o
   3   5  11        0.99       -1.80     14.05 o
   4   5  11        0.31       -7.85     23.43 o
   5   5  11       96.90      122.13     28.75 o
   6   5  11        0.16       16.57     25.18 o
   7   5  11      304.56      387.34     45.80 o
   8   5  11        4.78       46.06     29.75 o
 -11   6  11        3.20        0.11     24.40 o
 -10   6  11        0.00       21.93     12.44 o
  -9   6  11      119.09       97.55     12.68 o
  -8   6  11       50.40       27.03     11.21 o
  -7   6  11      352.61      313.38     19.15 o
  -6   6  11       80.20       54.97     11.13 o
  -5   6  11       44.22       53.56     13.31 o
  -4   6  11      191.55      206.79     15.93 o
  -3   6  11     2440.84     2484.09    131.06 o
  -2   6  11       11.22       -2.26     14.13 o
  -1   6  11        3.32      -13.44     13.44 o
   0   6  11        6.42      -11.98     13.05 o
   1   6  11      967.43      987.58     51.85 o
   2   6  11       23.35       25.67     19.57 o
   3   6  11        6.48        5.36     19.49 o
   4   6  11      386.20      422.90     46.81 o
   5   6  11       10.29      -13.15     24.80 o
   6   6  11       10.43       -8.42     25.76 o
   7   6  11        8.46       -6.05     28.18 o
   8   6  11      129.59      198.46     37.50 o
 -11   7  11      561.22      663.80     49.42 o
 -10   7  11        7.51       17.99     15.31 o
  -9   7  11      151.26      193.01     20.23 o
  -8   7  11      269.10      253.97     22.35 o
  -7   7  11       97.15       88.39     15.69 o
  -6   7  11      584.18      501.19     57.67 o
  -5   7  11        4.24       -8.49     14.71 o
  -4   7  11       72.19      115.44     15.43 o
  -3   7  11     2475.46     2725.25    141.62 o
  -2   7  11     1460.21     1543.05     84.00 o
  -1   7  11       69.13       80.47     16.78 o
   0   7  11     1183.24     1324.23     67.57 o
   1   7  11      143.50      142.78     17.06 o
   2   7  11       56.32       30.03     14.39 o
   3   7  11      667.00      592.48     38.28 o
   4   7  11      361.00      314.46     41.63 o
   5   7  11      235.81      226.65     44.42 o
   6   7  11       28.76        6.11     39.04 o
   7   7  11      125.37      158.01     34.25 o
 -10   8  11      363.51      369.39     38.19 o
  -9   8  11       79.27      105.50     18.26 o
  -8   8  11        0.91       -5.50     15.12 o
  -7   8  11      311.56      294.46     27.76 o
  -6   8  11        2.83        6.30     18.78 o
  -5   8  11      952.34      944.08     56.71 o
  -4   8  11      487.22      524.52     35.72 o
  -3   8  11        6.56       10.80     15.93 o
  -2   8  11     3728.00     4176.10    217.72 o
  -1   8  11     1059.78     1138.58     74.28 o
   0   8  11        5.62      -15.03     15.03 o
   1   8  11      144.99      161.55     18.46 o
   2   8  11      662.06      537.92     37.69 o
   3   8  11      109.29      100.86     20.93 o
   4   8  11       22.36       22.16     56.54 o
   5   8  11       33.99       18.63     29.19 o
   6   8  11       48.67       23.75     39.81 o
   7   8  11        3.08       -7.12     29.34 o
 -10   9  11        6.64      -15.81     15.81 o
  -9   9  11        7.27      -15.00     15.00 o
  -8   9  11       25.51       33.16     15.97 o
  -7   9  11        0.02      -10.09     15.74 o
  -6   9  11      511.32      469.55     63.35 o
  -5   9  11       12.49       -6.82     17.19 o
  -4   9  11       65.62       67.41     19.21 o
  -3   9  11     1113.36     1318.82     68.51 o
  -2   9  11      119.42      128.10     20.60 o
  -1   9  11     2143.21     2465.54    132.03 o
   0   9  11       45.71       52.06     17.49 o
   1   9  11       88.72      124.50     24.14 o
   2   9  11      278.76      281.40     29.94 o
   3   9  11       23.26       17.67     17.46 o
   4   9  11        6.71       15.83     30.50 o
   5   9  11      257.34      226.95     39.41 o
   6   9  11       46.18       71.43     32.31 o
   7   9  11       30.89       97.67     34.26 o
 -10  10  11        8.61       17.24     24.43 o
  -9  10  11       11.38      -12.63     15.84 o
  -8  10  11        2.53      -11.37     15.75 o
  -7  10  11       20.39       26.54     16.94 o
  -6  10  11        1.77        0.48     21.39 o
  -5  10  11        0.38        5.41     18.79 o
  -4  10  11        0.55       21.74     19.02 o
  -3  10  11        0.39        0.49     16.17 o
  -2  10  11       96.78       99.91     20.70 o
  -1  10  11      264.67      272.94     29.60 o
   0  10  11      753.99      812.88     45.64 o
   1  10  11       38.02       14.50     16.72 o
   2  10  11        0.25       -0.76     18.66 o
   3  10  11       76.59       48.59     26.48 o
   4  10  11       30.76      -11.17     31.95 o
   5  10  11       84.67       94.88     34.08 o
   6  10  11       13.41        6.85     30.85 o
   7  10  11       11.51       51.15     42.31 o
  -9  11  11       96.68       87.52     19.76 o
  -8  11  11      321.45      287.74     27.08 o
  -7  11  11        7.30      -15.37     22.11 o
  -6  11  11       22.42      -18.85     22.72 o
  -5  11  11       61.32       72.01     21.30 o
  -4  11  11      243.10      189.89     24.96 o
  -3  11  11      220.14      163.88     24.63 o
  -2  11  11       20.86       16.48     20.25 o
  -1  11  11       56.30       33.46     20.46 o
   0  11  11       23.16       19.67     20.73 o
   1  11  11       50.17       34.44     33.20 o
   2  11  11      202.32      223.30     25.07 o
   3  11  11        5.72      -16.07     25.04 o
   4  11  11      372.86      300.61     46.72 o
   5  11  11      260.69      228.92     56.35 o
   6  11  11        0.54       -0.84     31.79 o
  -9  12  11      112.04      105.88     20.33 o
  -8  12  11      148.92      169.63     31.59 o
  -7  12  11      235.31      238.78     53.29 o
  -6  12  11       77.62       63.71     26.12 o
  -5  12  11      657.70      743.90     53.81 o
  -4  12  11      475.24      455.34     36.28 o
  -3  12  11      379.66      428.76     35.72 o
  -2  12  11      146.02      177.08     25.15 o
  -1  12  11     1618.71     1929.98    109.19 o
   0  12  11      358.79      355.33     32.23 o
   1  12  11        4.61      -13.06     21.67 o
   2  12  11        4.09       12.97     20.86 o
   3  12  11      439.71      439.97     95.36 o
   4  12  11      320.54      332.50     49.70 o
   5  12  11       38.16       42.62     36.69 o
   6  12  11       54.11       94.23     46.54 o
  -8  13  11      186.08      178.17     39.47 o
  -7  13  11        0.40       11.33     24.22 o
  -6  13  11      301.47      237.23     37.37 o
  -5  13  11       75.84      104.00     29.15 o
  -4  13  11      527.97      520.18     40.62 o
  -3  13  11      128.82      149.67     27.05 o
  -2  13  11      130.21      108.02     35.52 o
  -1  13  11       72.08       50.17     23.49 o
   0  13  11      381.23      470.18     37.99 o
   1  13  11       97.82       98.91     24.67 o
   2  13  11      187.92      227.06     44.78 o
   3  13  11       15.10      -12.57     28.51 o
   4  13  11       53.30       61.40     45.58 o
   5  13  11       79.33       64.39     39.58 o
  -7  14  11       81.86       52.93     26.88 o
  -6  14  11       15.78       -4.73     39.73 o
  -5  14  11      228.44      200.59     28.95 o
  -4  14  11       84.76       61.79     30.38 o
  -3  14  11       20.83       18.41     25.02 o
  -2  14  11      116.46      133.13     31.47 o
  -1  14  11       44.42       55.52     28.53 o
   0  14  11       32.23       -5.94     26.86 o
   1  14  11       55.48       45.06     23.93 o
   2  14  11        4.60       33.30     23.91 o
   3  14  11       66.55       72.98     32.14 o
   4  14  11       13.41      -15.57     54.23 o
  -7  15  11        2.48      125.00     60.00 o
  -6  15  11       61.84       61.62     29.01 o
  -5  15  11        5.45       24.87     29.19 o
  -4  15  11       37.24       12.88     25.67 o
  -3  15  11       14.98       22.01     26.36 o
  -2  15  11      106.19      158.31     34.18 o
  -1  15  11       10.03       18.73     44.72 o
   0  15  11        4.78       27.65     25.24 o
   1  15  11       10.77      -23.71     23.71 o
   2  15  11      117.46      117.38     27.09 o
   3  15  11        5.94      -37.92     37.92 o
  -5  16  11      177.89      112.88     50.90 o
  -4  16  11      221.01      158.52     41.58 o
  -3  16  11      160.22       96.17     29.20 o
  -2  16  11       89.20      140.21     57.43 o
  -1  16  11      437.18      553.85     52.77 o
   0  16  11       23.15       24.67     31.93 o
   1  16  11      119.52      110.32     27.42 o
   2  16  11        2.58       13.93     31.16 o
  -4  17  11       52.48       30.77     57.69 o
  -3  17  11       13.85       43.00     29.12 o
  -2  17  11       12.52       -2.65     32.77 o
  -1  17  11      139.91      107.69     43.70 o
   0  17  11      346.64      413.75     66.88 o
 -11   0  12      195.88      256.42     30.18 o
 -10   0  12       36.67       32.84     20.39 o
  -9   0  12       29.11       40.04     23.85 o
  -8   0  12      120.01      106.41     20.74 o
  -7   0  12       22.08        8.11     16.73 o
  -6   0  12      249.75      215.64     26.73 o
  -5   0  12      516.21      463.09     36.53 o
  -4   0  12        8.20        4.98      9.11 o
  -3   0  12        0.47        9.29     16.65 o
  -2   0  12      715.22      698.06     48.71 o
  -1   0  12     1365.07     1323.35     82.94 o
   0   0  12      121.15      119.26     22.94 o
   1   0  12      105.37      110.65     17.16 o
   2   0  12     2539.80     2390.79    145.60 o
   3   0  12     1090.88     1003.07     84.71 o
   4   0  12      100.89       49.62     31.15 o
   5   0  12      166.43       84.62     34.23 o
   6   0  12     1032.94      995.38    122.31 o
   7   0  12      625.39      631.15     85.00 o
   8   0  12        4.01       36.54     36.92 o
 -11   1  12       49.15       47.25     16.77 o
 -10   1  12      385.57      421.49     27.70 o
  -9   1  12        4.76        6.57     12.49 o
  -8   1  12        4.79       13.11     11.96 o
  -7   1  12      154.13      151.93     14.70 o
  -6   1  12     1427.90     1374.07     63.75 o
  -5   1  12      118.52       95.33      8.87 o
  -4   1  12      768.47      687.46     27.79 o
  -3   1  12      151.80      138.97      9.33 o
  -2   1  12        0.68       -4.09      6.62 o
  -1   1  12       20.56        7.58      9.81 o
   0   1  12       43.51       68.70     10.94 o
   1   1  12      398.46      370.20     20.62 o
   2   1  12       58.34       75.69     12.84 o
   3   1  12     1091.04     1010.50     59.81 o
   4   1  12      230.67      192.53     28.61 o
   5   1  12      372.72      312.42     41.73 o
   6   1  12        0.67       -9.01     22.01 o
   7   1  12        6.17       34.72     24.13 o
   8   1  12        9.75        3.94     24.88 o
 -11   2  12        0.16      -11.85     12.53 o
 -10   2  12        8.00       20.41     11.03 o
  -9   2  12       54.76       79.64     12.21 o
  -8   2  12       17.65       19.69      9.95 o
  -7   2  12       26.28       29.89     13.24 o
  -6   2  12      791.10      819.84     40.15 o
  -5   2  12      260.11      226.96     12.84 o
  -4   2  12        0.31        1.30      8.26 o
  -3   2  12      109.31      106.54     10.54 o
  -2   2  12      399.93      332.05     16.86 o
  -1   2  12      267.64      256.38     13.84 o
   0   2  12      443.34      394.19     21.53 o
   1   2  12      192.59      174.76     14.22 o
   2   2  12      166.78      158.00     15.78 o
   3   2  12     3550.79     3186.18    149.10 o
   4   2  12     1715.96     1501.73    123.65 o
   5   2  12      196.99      187.71     36.54 o
   6   2  12       25.27       23.31     28.08 o
   7   2  12        0.02       25.40     32.31 o
   8   2  12        0.12       26.33     26.16 o
 -11   3  12        0.07        1.16     12.39 o
 -10   3  12        1.06       12.44     11.00 o
  -9   3  12      109.61      130.59     13.26 o
  -8   3  12      506.90      467.97     24.21 o
  -7   3  12       15.38       26.35     10.81 o
  -6   3  12       47.80       77.82     12.67 o
  -5   3  12       24.78       21.51      7.85 o
  -4   3  12      580.03      567.90     27.25 o
  -3   3  12     1939.47     1922.55     74.84 o
  -2   3  12      297.66      262.93     14.62 o
  -1   3  12        1.31       -1.59     10.61 o
   0   3  12        5.25       21.85     10.92 o
   1   3  12      976.46      909.86     48.27 o
   2   3  12      108.59      103.51     14.09 o
   3   3  12       51.03       45.88     14.45 o
   4   3  12      355.24      296.26     36.29 o
   5   3  12      207.28      156.83     29.10 o
   6   3  12       33.92       63.53     39.04 o
   7   3  12       71.24      108.15     29.50 o
   8   3  12       13.18       32.89     27.97 o
 -11   4  12       60.80       56.91     18.42 o
 -10   4  12       35.68       39.75     12.36 o
  -9   4  12      339.24      323.29     28.12 o
  -8   4  12       14.12        6.95     10.52 o
  -7   4  12        1.07       -9.20      9.52 o
  -6   4  12     1278.37     1373.27     59.19 o
  -5   4  12     1544.54     1476.19     62.43 o
  -4   4  12       81.05       79.98     13.04 o
  -3   4  12      517.35      473.99     23.63 o
  -2   4  12       90.17      100.73     12.86 o
  -1   4  12     1802.26     1945.74     84.32 o
   0   4  12     1979.34     1817.58     88.40 o
   1   4  12      232.91      257.82     19.68 o
   2   4  12      394.75      350.52     23.28 o
   3   4  12       78.22       54.35     15.19 o
   4   4  12        0.27       -3.45     28.08 o
   5   4  12      392.15      422.54     46.35 o
   6   4  12       12.50       17.21     26.12 o
   7   4  12        4.31      -12.63     26.94 o
   8   4  12      127.19      164.62     35.96 o
 -11   5  12       33.16       35.56     13.56 o
 -10   5  12       70.10       78.08     12.64 o
  -9   5  12       19.83       57.86     15.91 o
  -8   5  12      177.25      150.35     13.90 o
  -7   5  12      334.45      381.06     21.37 o
  -6   5  12       73.90       42.62     10.56 o
  -5   5  12     1936.54     1838.69     84.95 o
  -4   5  12      705.53      736.48     35.07 o
  -3   5  12      227.60      188.80     22.15 o
  -2   5  12     1171.24     1284.88     58.26 o
  -1   5  12      576.96      526.41     30.10 o
   0   5  12        7.57        3.61     13.03 o
   1   5  12      233.28      175.68     17.32 o
   2   5  12      376.20      398.55     38.32 o
   3   5  12      100.67       98.36     17.10 o
   4   5  12       12.63       14.12     24.91 o
   5   5  12      422.12      382.93     44.29 o
   6   5  12       32.90       18.67     26.43 o
   7   5  12      266.36      231.75     49.23 o
   8   5  12      137.47      174.61     51.15 o
 -11   6  12        1.87       11.98     13.20 o
 -10   6  12       21.17        5.79     14.31 o
  -9   6  12      193.99      194.87     15.92 o
  -8   6  12      154.14      134.96     14.06 o
  -7   6  12      205.68      207.89     15.62 o
  -6   6  12       16.44       10.66     10.03 o
  -5   6  12       87.45       62.00     14.07 o
  -4   6  12      820.24      823.48     43.42 o
  -3   6  12      660.84      709.82     43.49 o
  -2   6  12      938.96     1000.92     64.39 o
  -1   6  12        6.10        8.43     14.11 o
   0   6  12      145.76      142.73     17.02 o
   1   6  12       12.16        1.27     13.67 o
   2   6  12      464.44      503.89     30.68 o
   3   6  12        1.13       35.78     20.93 o
   4   6  12      441.27      331.66     43.46 o
   5   6  12        0.00       11.85     41.73 o
   6   6  12      108.96      108.28     31.38 o
   7   6  12       65.56       81.74     32.42 o
 -11   7  12      179.31      219.64     22.20 o
 -10   7  12        9.03        7.25     15.80 o
  -9   7  12       11.83       27.79     17.07 o
  -8   7  12       29.24       24.27     15.37 o
  -7   7  12       18.54        5.27     14.90 o
  -6   7  12       94.42       87.56     23.99 o
  -5   7  12      279.92      261.70     23.51 o
  -4   7  12      160.69      134.21     18.15 o
  -3   7  12     1097.91     1150.90     67.06 o
  -2   7  12        1.88      -17.67     26.59 o
  -1   7  12       10.95       26.65     15.08 o
   0   7  12       89.62       98.95     16.86 o
   1   7  12       74.52       56.51     15.69 o
   2   7  12       28.38      -16.33     19.05 o
   3   7  12      106.11       80.25     17.99 o
   4   7  12       28.43        5.31     27.54 o
   5   7  12        0.00      -27.91     27.91 o
   6   7  12       15.65       22.62     29.17 o
   7   7  12      165.26      162.14     44.81 o
 -10   8  12       35.57       64.97     17.83 o
  -9   8  12       23.03      -17.21     17.21 o
  -8   8  12       16.50       -9.68     15.56 o
  -7   8  12       23.99       31.17     16.10 o
  -6   8  12      329.60      279.56     29.51 o
  -5   8  12      252.21      219.23     23.03 o
  -4   8  12        0.59      -21.34     21.34 o
  -3   8  12       35.57       15.16     17.13 o
  -2   8  12      223.20      251.26     29.06 o
  -1   8  12       66.04       50.94     18.24 o
   0   8  12       86.82       62.20     16.64 o
   1   8  12      201.07      228.91     22.43 o
   2   8  12        0.03      -20.63     27.09 o
   3   8  12       51.64       55.87     24.06 o
   4   8  12      115.10      117.90     33.84 o
   5   8  12       50.68       56.29     31.20 o
   6   8  12       66.18      121.89     35.43 o
   7   8  12       94.60      109.29     36.41 o
 -10   9  12      101.01      128.67     19.99 o
  -9   9  12        0.81       -5.12     15.50 o
  -8   9  12      165.48      163.64     21.06 o
  -7   9  12        0.10      -10.98     15.94 o
  -6   9  12      393.77      375.50     37.50 o
  -5   9  12      746.67      789.00     50.14 o
  -4   9  12      451.92      463.48     33.95 o
  -3   9  12        0.16      -16.98     16.98 o
  -2   9  12      214.14      174.50     22.58 o
  -1   9  12      514.76      570.89     38.65 o
   0   9  12      114.38      151.22     19.85 o
   1   9  12      267.25      291.73     24.10 o
   2   9  12        8.28      -14.77     17.77 o
   3   9  12      243.44      252.71     42.79 o
   4   9  12      110.50       51.38     33.33 o
   5   9  12      405.87      353.45    115.38 o
   6   9  12       84.49      119.64     36.59 o
 -10  10  12        4.87       47.39     27.95 o
  -9  10  12      130.86      120.27     19.84 o
  -8  10  12        9.32       -2.77     17.28 o
  -7  10  12      586.13      615.17    115.72 o
  -6  10  12      151.86      197.94     31.49 o
  -5  10  12        0.89       -0.39     19.04 o
  -4  10  12       47.76       22.06     19.67 o
  -3  10  12     1473.62     1575.69    122.73 o
  -2  10  12      714.42      836.15     59.40 o
  -1  10  12       62.43      105.05     21.78 o
   0  10  12      280.45      273.31     24.27 o
   1  10  12      486.72      478.84     32.19 o
   2  10  12       54.77       93.20     25.81 o
   3  10  12        4.17       -7.58     25.36 o
   4  10  12      312.27      341.97    111.54 o
   5  10  12      266.28      246.23    106.54 o
   6  10  12      113.42      123.81     36.96 o
  -9  11  12       15.69       58.87     19.04 o
  -8  11  12       87.36       29.05     26.87 o
  -7  11  12       61.28       75.10     25.37 o
  -6  11  12        0.14        8.44     29.47 o
  -5  11  12      163.30      129.97     23.53 o
  -4  11  12       35.51       33.02     25.54 o
  -3  11  12       16.98       24.09     24.54 o
  -2  11  12      628.03      687.85     46.34 o
  -1  11  12      266.89      279.05     28.35 o
   0  11  12        9.00        4.13     18.57 o
   1  11  12       39.27       38.34     20.85 o
   2  11  12        4.88        8.33     19.90 o
   3  11  12      204.48      200.03     33.08 o
   4  11  12       69.74       63.24     36.14 o
   5  11  12       76.95       76.49     36.56 o
   6  11  12      181.20      205.00     55.00 o
  -9  12  12       77.64       38.46     45.38 o
  -8  12  12       60.23       43.95     20.05 o
  -7  12  12       12.54       42.70     25.36 o
  -6  12  12        3.28      -24.00     24.00 o
  -5  12  12       11.02      -15.73     21.69 o
  -4  12  12       17.65       13.78     22.50 o
  -3  12  12        6.15       32.82     25.72 o
  -2  12  12       42.55       36.96     25.81 o
  -1  12  12       23.03       20.89     21.69 o
   0  12  12      337.14      350.40     35.62 o
   1  12  12        0.14      -16.39     21.17 o
   2  12  12        1.26       12.28     21.11 o
   3  12  12       30.12       -1.63     28.46 o
   4  12  12        4.54       49.73     36.79 o
   5  12  12       49.18      -16.54     41.35 o
  -8  13  12      608.51      545.13     38.86 o
  -7  13  12        1.48       28.63     26.27 o
  -6  13  12       20.35       43.84     46.51 o
  -5  13  12      362.25      278.79     31.81 o
  -4  13  12      455.72      516.89     41.01 o
  -3  13  12        7.16       40.34     27.03 o
  -2  13  12        3.62       24.36     26.96 o
  -1  13  12      156.47      138.78     25.97 o
   0  13  12      105.73      148.06     29.92 o
   1  13  12       21.86       26.70     23.88 o
   2  13  12       32.22       23.74     38.11 o
   3  13  12       26.28       86.66     32.29 o
   4  13  12        0.96      -14.26     38.86 o
  -7  14  12        0.75       16.11     26.69 o
  -6  14  12      134.17      122.20     61.94 o
  -5  14  12      212.02      200.79     29.82 o
  -4  14  12      797.69      777.86     53.65 o
  -3  14  12      174.88      216.68     35.41 o
  -2  14  12      264.30      330.03     39.69 o
  -1  14  12       30.59       64.74     41.49 o
   0  14  12      472.69      528.18     61.87 o
   1  14  12      124.10      127.35     26.85 o
   2  14  12       54.66       57.14     31.35 o
   3  14  12       50.31       52.11     65.00 o
   4  14  12      244.36      333.08     75.77 o
  -6  15  12      190.58      145.95     31.92 o
  -5  15  12      175.26       59.82     42.65 o
  -4  15  12      147.50       97.29     28.49 o
  -3  15  12      314.94      341.79     43.85 o
  -2  15  12       32.05       32.92     30.74 o
  -1  15  12      216.78      267.71     39.67 o
   0  15  12       77.70       87.18     27.72 o
   1  15  12       54.00       59.52     26.33 o
   2  15  12       17.78       24.05     38.39 o
   3  15  12      130.93       52.69     61.92 o
  -5  16  12      124.98      100.26     32.81 o
  -4  16  12      190.98      187.10     32.58 o
  -3  16  12        0.25       17.62     30.79 o
  -2  16  12        0.46       57.84     33.74 o
  -1  16  12        0.39      -16.22     42.23 o
   0  16  12       55.13       48.71     46.72 o
   1  16  12      138.39      188.66     36.31 o
  -2  17  12       78.28       93.85     59.62 o
  -1  17  12        1.92      -23.85     57.69 o
 -11   1  13        3.99       16.98     13.58 o
 -10   1  13      332.47      421.29     30.09 o
  -9   1  13      118.29      119.45     17.99 o
  -8   1  13      482.60      503.16     36.84 o
  -7   1  13        2.23        4.77     10.07 o
  -6   1  13     1201.21     1134.76     53.51 o
  -5   1  13     1168.12     1053.87     40.54 o
  -4   1  13      171.86      171.36     10.72 o
  -3   1  13      130.21      124.66      9.13 o
  -2   1  13       94.40       93.20      9.04 o
  -1   1  13      176.31      155.15     11.06 o
   0   1  13        0.79       -8.51     11.15 o
   1   1  13        1.37       23.01     13.39 o
   2   1  13     8493.74     7875.60    362.08 o
   3   1  13        0.24      -14.19     14.19 o
   4   1  13      104.70       30.54     23.80 o
   5   1  13       31.32       31.80     24.20 o
   6   1  13       28.71       -4.56     27.50 o
   7   1  13       23.55       15.54     58.08 o
   8   1  13        0.02       -6.87     25.25 o
 -11   2  13       21.20       31.80     13.29 o
 -10   2  13      150.55      183.89     17.00 o
  -9   2  13       17.05        7.27     11.89 o
  -8   2  13     1128.57     1165.02     56.57 o
  -7   2  13      131.64      136.04     13.55 o
  -6   2  13       16.61       17.62     11.72 o
  -5   2  13       40.67       69.91      8.98 o
  -4   2  13      356.90      359.08     16.71 o
  -3   2  13       92.17       70.91      8.91 o
  -2   2  13      212.59      153.87     11.49 o
  -1   2  13       61.08       63.40      7.06 o
   0   2  13      120.23       93.47     12.59 o
   1   2  13      178.01      151.10     17.32 o
   2   2  13      670.39      721.75     54.94 o
   3   2  13      267.58      317.75     46.82 o
   4   2  13      352.14      275.64     37.12 o
   5   2  13      203.67      213.06     32.49 o
   6   2  13       86.56       18.10     26.65 o
   7   2  13      307.70      276.75     38.48 o
 -11   3  13       83.45      114.10     15.12 o
 -10   3  13       17.34       23.32     11.47 o
  -9   3  13       58.15       58.93     11.54 o
  -8   3  13        7.56        8.70     10.71 o
  -7   3  13       16.45        7.50     12.02 o
  -6   3  13      129.75      105.47     12.20 o
  -5   3  13     1109.56     1035.64     42.71 o
  -4   3  13      517.40      480.10     27.65 o
  -3   3  13     1388.06     1338.96     53.40 o
  -2   3  13      578.40      605.56     26.62 o
  -1   3  13      318.52      327.66     19.79 o
   0   3  13        3.18        1.02     11.21 o
   1   3  13      166.18      125.15     15.42 o
   2   3  13       16.33       15.73     13.12 o
   3   3  13       57.36       61.03     21.37 o
   4   3  13       76.70       31.42     24.25 o
   5   3  13       79.07       91.84     27.46 o
   6   3  13      454.37      507.21     70.58 o
   7   3  13       12.33       -6.55     26.64 o
 -11   4  13        2.71      -12.57     12.57 o
 -10   4  13       23.14        1.82     11.47 o
  -9   4  13       23.48       22.03     11.27 o
  -8   4  13      115.66      103.76     12.46 o
  -7   4  13       30.20       35.20     10.78 o
  -6   4  13       10.30       -7.73      9.88 o
  -5   4  13        3.68       -1.03      8.53 o
  -4   4  13     2454.56     2283.02     95.98 o
  -3   4  13        4.35        8.55      7.70 o
  -2   4  13      818.76      816.77     39.91 o
  -1   4  13      630.73      679.72     39.22 o
   0   4  13      112.58      131.08     16.21 o
   1   4  13      305.75      284.20     21.46 o
   2   4  13       78.96      102.30     18.88 o
   3   4  13      176.42      172.94     19.82 o
   4   4  13       87.95       60.95     38.08 o
   5   4  13        5.98       25.49     25.92 o
   6   4  13       70.16       73.79     29.24 o
   7   4  13        0.24       -9.38     28.40 o
 -11   5  13      113.12      112.18     15.61 o
 -10   5  13        0.00       -8.99     11.42 o
  -9   5  13        4.79        7.85     11.10 o
  -8   5  13      402.93      370.51     21.30 o
  -7   5  13      101.20      106.96     12.36 o
  -6   5  13      491.39      454.04     25.59 o
  -5   5  13      336.62      366.20     22.01 o
  -4   5  13      271.34      268.13     19.75 o
  -3   5  13      198.86      206.83     17.88 o
  -2   5  13        4.74       -0.52     12.32 o
  -1   5  13       25.31       42.65     14.32 o
   0   5  13       20.62       -2.34     13.83 o
   1   5  13      139.38      135.27     17.00 o
   2   5  13      928.71      806.34     44.31 o
   3   5  13      265.99      239.54     22.94 o
   4   5  13        0.04       -9.98     25.79 o
   5   5  13       68.01       45.71     28.34 o
   6   5  13       23.77        9.04     27.80 o
   7   5  13        2.08       10.68     35.00 o
 -11   6  13      368.96      487.84     33.02 o
 -10   6  13      250.33      303.72     23.05 o
  -9   6  13       19.87       10.04     11.45 o
  -8   6  13       39.77       47.86     11.99 o
  -7   6  13      167.22      177.53     14.93 o
  -6   6  13      184.39      209.06     15.51 o
  -5   6  13      315.44      324.87     35.14 o
  -4   6  13     1227.58     1215.74     60.20 o
  -3   6  13       49.66       81.96     17.06 o
  -2   6  13       10.85      -20.12     22.94 o
  -1   6  13        8.37       -7.50     14.93 o
   0   6  13       76.41       73.07     15.97 o
   1   6  13       44.57       52.46     15.44 o
   2   6  13       78.03       71.32     16.15 o
   3   6  13      152.14      187.13     21.05 o
   4   6  13       64.95       26.23     27.37 o
   5   6  13       65.69       90.02     30.37 o
   6   6  13        3.43       -4.04     28.14 o
   7   6  13       87.14      132.80     36.29 o
 -10   7  13        1.83       -3.43     16.09 o
  -9   7  13      136.60      154.35     20.17 o
  -8   7  13      166.51      184.84     34.32 o
  -7   7  13      386.41      418.60     37.81 o
  -6   7  13       49.50       21.49     18.42 o
  -5   7  13       16.45       30.12     18.27 o
  -4   7  13      390.20      395.11     34.02 o
  -3   7  13        8.77        1.60     16.66 o
  -2   7  13       46.66       65.53     18.32 o
  -1   7  13      446.02      442.12     28.82 o
   0   7  13      101.68       94.02     17.54 o
   1   7  13      143.50      159.77     19.21 o
   2   7  13      479.18      483.48     34.91 o
   3   7  13      138.03      145.97     27.78 o
   4   7  13       14.48       58.70     31.43 o
   5   7  13       17.60       -5.23     29.51 o
   6   7  13       42.77       53.34     31.30 o
   7   7  13       43.12       58.72     49.81 o
 -10   8  13      149.94      143.86     20.50 o
  -9   8  13      165.02      165.37     23.32 o
  -8   8  13      326.64      339.83     30.20 o
  -7   8  13       56.35       33.83     16.41 o
  -6   8  13      409.27      323.78     42.14 o
  -5   8  13       21.72       19.40     17.88 o
  -4   8  13      377.76      366.78     42.21 o
  -3   8  13      142.26      119.90     20.15 o
  -2   8  13        1.73      -17.37     17.37 o
  -1   8  13       15.69        2.60     16.59 o
   0   8  13       26.18       20.47     16.47 o
   1   8  13        6.43      -16.12     16.12 o
   2   8  13      346.61      387.75     30.51 o
   3   8  13      287.86      327.65     44.59 o
   4   8  13      295.05      224.92     39.16 o
   5   8  13      154.47      165.85     38.05 o
   6   8  13       36.05       33.37     52.31 o
 -10   9  13       24.23       22.51     19.76 o
  -9   9  13        6.15       -7.50     16.85 o
  -8   9  13       17.23       27.84     17.60 o
  -7   9  13       37.59       36.17     17.43 o
  -6   9  13      149.17      125.67     36.19 o
  -5   9  13      758.47      706.17     45.08 o
  -4   9  13        4.58        2.12     20.96 o
  -3   9  13       12.01       -0.04     32.53 o
  -2   9  13       35.14       17.77     18.61 o
  -1   9  13       77.62       90.47     18.83 o
   0   9  13      451.80      472.04     31.94 o
   1   9  13        1.92      -15.06     16.71 o
   2   9  13      138.34       68.49     20.04 o
   3   9  13       14.71      -24.89     24.89 o
   4   9  13       91.86       73.59     72.50 o
   5   9  13       32.64       62.34     46.73 o
   6   9  13      190.42      274.16     45.23 o
  -9  10  13       46.05       52.42     19.21 o
  -8  10  13        2.66        3.93     17.94 o
  -7  10  13       48.53       66.67     24.71 o
  -6  10  13        8.40        9.26     22.80 o
  -5  10  13       51.45       71.89     24.20 o
  -4  10  13        0.21       -9.56     21.46 o
  -3  10  13      216.50      218.85     29.17 o
  -2  10  13      193.69      264.55     32.53 o
  -1  10  13     1092.09     1269.94     68.01 o
   0  10  13       38.05       45.67     18.80 o
   1  10  13      405.01      399.50     32.72 o
   2  10  13      125.54      102.33     21.95 o
   3  10  13       38.23       16.71     26.20 o
   4  10  13      175.77      158.08     40.25 o
   5  10  13        0.18      -30.99     32.90 o
   6  10  13        7.61      -34.23     43.08 o
  -9  11  13       34.90       56.46     19.73 o
  -8  11  13       21.78       52.11     19.29 o
  -7  11  13      192.65      173.76     37.87 o
  -6  11  13      177.59      145.34     28.23 o
  -5  11  13      134.70      132.37     24.32 o
  -4  11  13       37.72       58.83     30.36 o
  -3  11  13      675.62      687.52     55.17 o
  -2  11  13      188.06      201.92     26.22 o
  -1  11  13      211.52      205.75     26.54 o
   0  11  13      481.85      530.27     35.66 o
   1  11  13       83.42       81.47     22.35 o
   2  11  13       32.88       31.73     21.48 o
   3  11  13      125.15      107.06     30.42 o
   4  11  13      173.02      192.98     41.94 o
   5  11  13        0.03       44.51     36.96 o
  -8  12  13      171.65      198.04     24.74 o
  -7  12  13       85.98      146.86     29.30 o
  -6  12  13      298.85      327.65     58.66 o
  -5  12  13       37.28       17.35     29.20 o
  -4  12  13        0.07       -4.67     24.85 o
  -3  12  13        3.21        7.78     51.15 o
  -2  12  13      590.23      601.33     50.75 o
  -1  12  13       42.26       19.34     22.51 o
   0  12  13        1.14      -14.90     21.58 o
   1  12  13        3.03       -2.59     21.93 o
   2  12  13      152.05      169.81     25.45 o
   3  12  13       69.48       76.03     39.29 o
   4  12  13      212.11      227.94     44.54 o
   5  12  13      227.46      174.23     57.69 o
  -8  13  13        7.73       30.54     37.73 o
  -7  13  13      140.62      134.93     30.58 o
  -6  13  13      123.36      132.62     30.18 o
  -5  13  13       80.72       99.91     25.75 o
  -4  13  13      117.98      147.66     31.05 o
  -3  13  13      295.08      347.05     41.01 o
  -2  13  13       14.33       -2.65     26.85 o
  -1  13  13       16.81       20.08     24.11 o
   0  13  13        7.03       11.36     23.20 o
   1  13  13      243.10      315.41     32.14 o
   2  13  13      137.53      183.70     34.56 o
   3  13  13      148.73      192.40     44.59 o
   4  13  13      148.65      104.73     42.77 o
  -7  14  13       12.92       15.70     30.72 o
  -6  14  13        3.77       17.05     32.06 o
  -5  14  13        0.86      -19.47     33.76 o
  -4  14  13        3.35      -17.39     27.47 o
  -3  14  13       95.50      112.10     38.03 o
  -2  14  13        2.61       46.06     29.93 o
  -1  14  13       60.18       25.70     38.60 o
   0  14  13       86.07      108.95     32.06 o
   1  14  13      124.69      123.77     26.69 o
   2  14  13        8.45      -28.08     31.38 o
   3  14  13       46.01       -7.07     41.24 o
  -6  15  13        6.95       -5.21     43.12 o
  -5  15  13        5.50       36.99     30.21 o
  -4  15  13       48.73       77.23     38.96 o
  -3  15  13      178.07      148.08     34.81 o
  -2  15  13       40.28       15.89     30.52 o
  -1  15  13       15.41       -7.53     31.26 o
   0  15  13       71.48       99.99     53.22 o
   1  15  13        8.65       26.07     25.00 o
   2  15  13        0.28      -17.62     33.38 o
  -4  16  13       33.39       44.33     32.07 o
  -3  16  13       79.72       59.29     33.42 o
  -2  16  13       46.85       53.10     33.54 o
  -1  16  13        3.60      -28.75     31.16 o
   0  16  13      420.98      487.54    109.75 o
 -11   0  14        1.21        2.12     19.04 o
 -10   0  14      723.99      887.39     84.04 o
  -9   0  14        5.50      -17.18     17.18 o
  -8   0  14      704.32      691.85     56.02 o
  -7   0  14       28.58       12.45     22.06 o
  -6   0  14      294.40      300.95     25.27 o
  -5   0  14      176.30      193.58     17.15 o
  -4   0  14     1040.76      950.58     52.55 o
  -3   0  14      718.20      713.03     41.06 o
  -2   0  14        9.69       26.22     10.69 o
  -1   0  14        7.23       -1.93     22.85 o
   0   0  14      136.41      112.83     21.34 o
   1   0  14        4.18       28.71     17.13 o
   2   0  14      241.17      289.62     27.65 o
   3   0  14     1039.59      799.23     99.23 o
   4   0  14      672.79      586.92     79.23 o
   5   0  14     1011.03      941.15    119.61 o
   6   0  14        5.80      -19.62     35.38 o
   7   0  14      292.37      350.38     60.77 o
 -11   1  14        3.02       -4.36     12.72 o
 -10   1  14       65.35       92.51     14.20 o
  -9   1  14       64.86       77.80     13.57 o
  -8   1  14       40.39       11.37     15.94 o
  -7   1  14       72.85       69.25     11.79 o
  -6   1  14       48.86       53.05      9.98 o
  -5   1  14      291.57      258.69     13.78 o
  -4   1  14        4.57       -1.62      7.37 o
  -3   1  14        5.21       -6.51      6.51 o
  -2   1  14      180.37      155.22     11.41 o
  -1   1  14       27.96       24.78      8.22 o
   0   1  14      742.32      717.38     34.92 o
   1   1  14       42.19       61.27     12.99 o
   2   1  14        4.89       -7.05     13.85 o
   3   1  14        1.62        5.71     21.65 o
   4   1  14        0.33      -15.61     23.25 o
   5   1  14       26.50       67.30     25.95 o
   6   1  14       82.07       64.41     26.70 o
   7   1  14        0.36      -15.85     26.51 o
 -11   2  14       27.91       13.69     13.19 o
 -10   2  14       69.70       56.59     13.26 o
  -9   2  14      118.72      132.70     14.60 o
  -8   2  14      177.58      174.77     21.48 o
  -7   2  14        1.79       10.50     17.59 o
  -6   2  14     2342.72     2158.85     97.98 o
  -5   2  14      635.45      658.22     27.03 o
  -4   2  14       11.89        7.32      7.33 o
  -3   2  14        6.18       10.58      7.60 o
  -2   2  14      374.27      368.63     18.69 o
  -1   2  14      992.16      873.79     42.60 o
   0   2  14      202.16      205.16     16.40 o
   1   2  14        1.52        9.83     12.17 o
   2   2  14      852.10      887.51     79.52 o
   3   2  14       15.84        7.14     15.74 o
   4   2  14       69.39       89.62     30.19 o
   5   2  14       84.22       33.38     27.12 o
   6   2  14       91.45      118.50     40.96 o
   7   2  14        0.54       -4.43     26.89 o
 -11   3  14       20.60       44.96     13.29 o
 -10   3  14        1.06      -11.49     11.49 o
  -9   3  14        0.91       18.72     12.15 o
  -8   3  14      302.84      313.31     26.72 o
  -7   3  14      670.84      737.80     37.34 o
  -6   3  14      674.20      598.98     31.44 o
  -5   3  14      102.44      110.32     11.17 o
  -4   3  14      450.74      417.64     20.86 o
  -3   3  14        0.74       -1.86      7.53 o
  -2   3  14       99.21      105.02     13.05 o
  -1   3  14        5.28        2.34     12.07 o
   0   3  14     1046.31     1010.12     54.21 o
   1   3  14       42.66       15.65     13.92 o
   2   3  14      394.47      415.08     31.43 o
   3   3  14      379.59      388.38     33.48 o
   4   3  14       16.21       -0.96     25.25 o
   5   3  14       23.35       19.64     25.69 o
   6   3  14       81.24       94.85     56.35 o
   7   3  14        7.75        3.27     28.01 o
 -11   4  14       50.89       59.40     13.02 o
 -10   4  14       80.47       95.98     13.34 o
  -9   4  14       42.62       36.46     12.78 o
  -8   4  14      123.06       96.16     13.33 o
  -7   4  14      475.67      537.62     29.17 o
  -6   4  14     1398.16     1346.49     63.40 o
  -5   4  14      214.66      191.19     13.72 o
  -4   4  14      433.58      407.59     22.08 o
  -3   4  14      904.65      848.78     36.43 o
  -2   4  14      121.70      153.81     15.27 o
  -1   4  14     1123.21     1046.90     57.74 o
   0   4  14      735.52      744.24     84.81 o
   1   4  14       43.75       92.46     15.96 o
   2   4  14      217.36      218.78     21.61 o
   3   4  14      415.18      476.72     36.69 o
   4   4  14       67.96        4.98     25.42 o
   5   4  14       13.66      -25.80     25.80 o
   6   4  14        0.03       18.35     28.41 o
   7   4  14        7.49      -26.02     48.65 o
 -11   5  14       63.37       43.89     14.20 o
 -10   5  14       12.45       20.68     11.90 o
  -9   5  14       55.25       52.18     12.41 o
  -8   5  14      221.98      210.21     17.95 o
  -7   5  14       17.63       -0.71     11.06 o
  -6   5  14       28.74       -4.96      9.91 o
  -5   5  14       39.37       23.59     10.80 o
  -4   5  14      167.89      160.55     13.25 o
  -3   5  14        1.07        6.95     12.92 o
  -2   5  14     1780.15     1826.92     80.40 o
  -1   5  14      854.88      923.38     50.82 o
   0   5  14       26.67        9.39     14.99 o
   1   5  14       18.83       24.78     15.06 o
   2   5  14     1238.71     1300.25     85.03 o
   3   5  14      113.88      112.94     20.60 o
   4   5  14      105.69      104.67     68.27 o
   5   5  14        3.84        5.29     27.60 o
   6   5  14      126.37      113.13     33.29 o
   7   5  14       28.90       50.17     32.36 o
 -11   6  14        0.02      -26.15     30.77 o
 -10   6  14        9.77       17.88     12.81 o
  -9   6  14       15.34       17.25     11.80 o
  -8   6  14      430.95      392.34     22.64 o
  -7   6  14       26.22       69.63     23.42 o
  -6   6  14       53.60       73.85     15.54 o
  -5   6  14       26.17       30.75     15.65 o
  -4   6  14       13.09       -1.32     13.92 o
  -3   6  14      978.12     1018.38     60.20 o
  -2   6  14       16.69       22.65     15.84 o
  -1   6  14       97.23       85.49     17.16 o
   0   6  14      152.80      138.53     29.24 o
   1   6  14      510.21      555.75     34.22 o
   2   6  14        3.65       -5.22     25.76 o
   3   6  14      115.22      123.64     25.31 o
   4   6  14      216.44      224.33     37.12 o
   5   6  14      837.13      727.45     69.87 o
   6   6  14      238.50      185.67     36.72 o
 -10   7  14       26.52       47.37     17.76 o
  -9   7  14      224.37      251.03     27.92 o
  -8   7  14       41.63       19.58     16.08 o
  -7   7  14       24.86       37.11     16.30 o
  -6   7  14       25.40        9.25     23.85 o
  -5   7  14      114.49       84.43     21.00 o
  -4   7  14       58.05       10.15     19.61 o
  -3   7  14       99.18       95.45     19.56 o
  -2   7  14      135.33      135.35     18.93 o
  -1   7  14       75.79       74.97     17.88 o
   0   7  14       98.82       77.57     17.78 o
   1   7  14      747.73      736.02     41.93 o
   2   7  14       29.35       31.96     18.71 o
   3   7  14       40.96       22.58     24.53 o
   4   7  14       18.31      -28.41     28.41 o
   5   7  14       31.67       34.27     32.53 o
   6   7  14       52.77        1.03     32.08 o
 -10   8  14      167.46      205.98     24.81 o
  -9   8  14       12.85        4.16     16.81 o
  -8   8  14       70.01       58.37     17.70 o
  -7   8  14       26.32       39.94     16.91 o
  -6   8  14      197.44      223.48     27.73 o
  -5   8  14       79.44       56.22     21.44 o
  -4   8  14       28.61       40.49     24.00 o
  -3   8  14      119.82      118.94     21.01 o
  -2   8  14        0.93       -6.64     17.03 o
  -1   8  14       68.05      102.32     19.14 o
   0   8  14        2.70      -16.67     16.67 o
   1   8  14       12.26        9.11     17.05 o
   2   8  14       13.99       26.49     18.97 o
   3   8  14       23.68        3.82     25.12 o
   4   8  14        8.72       25.59     32.55 o
   5   8  14        0.11      -30.45     30.99 o
   6   8  14       56.54       67.61     34.77 o
 -10   9  14        2.77       50.19     29.64 o
  -9   9  14      169.56      187.31     22.60 o
  -8   9  14        4.22       15.73     17.21 o
  -7   9  14      708.28      778.18     56.10 o
  -6   9  14       26.19       45.52     22.49 o
  -5   9  14      248.09      302.03     49.07 o
  -4   9  14        0.21       20.76     30.37 o
  -3   9  14      519.38      545.52     49.63 o
  -2   9  14      370.48      351.04     30.01 o
  -1   9  14       87.10       76.94     22.23 o
   0   9  14      573.30      623.68     53.79 o
   1   9  14       23.10       31.27     20.01 o
   2   9  14      393.55      350.54     30.72 o
   3   9  14       40.74       66.44     28.21 o
   4   9  14      231.42      176.59     82.50 o
   5   9  14        1.45      -31.47     31.47 o
   6   9  14       39.10       65.38     46.15 o
  -9  10  14        6.14       11.40     18.42 o
  -8  10  14      121.52      105.00     25.98 o
  -7  10  14      304.50      262.25     31.44 o
  -6  10  14      110.89      116.12     26.10 o
  -5  10  14      206.04      167.59     27.32 o
  -4  10  14       14.99       -5.47     25.22 o
  -3  10  14        0.10      -15.43     22.59 o
  -2  10  14        0.03      -19.71     19.71 o
  -1  10  14      257.17      274.52     34.87 o
   0  10  14       10.71        1.84     19.20 o
   1  10  14       49.99       47.57     24.11 o
   2  10  14       61.99       45.64     20.90 o
   3  10  14      235.24      277.83     46.77 o
   4  10  14      247.82      248.99     45.48 o
   5  10  14       29.28       67.17     37.27 o
  -9  11  14      136.33      109.60     27.56 o
  -8  11  14       11.11        3.97     18.88 o
  -7  11  14       49.54       40.35     24.57 o
  -6  11  14      334.44      270.74     32.84 o
  -5  11  14      487.09      591.34     89.88 o
  -4  11  14        0.18      -20.36     22.85 o
  -3  11  14        5.13       21.20     31.29 o
  -2  11  14      160.32      113.26     24.15 o
  -1  11  14      690.31      763.33     45.52 o
   0  11  14      279.16      315.49     30.58 o
   1  11  14       75.40       47.52     22.47 o
   2  11  14      313.20      258.66     36.27 o
   3  11  14       25.18       18.79     36.52 o
   4  11  14       31.76       10.66     43.08 o
   5  11  14        2.29      -45.00     45.00 o
  -8  12  14       14.22        5.51     25.39 o
  -7  12  14       67.29      113.10     27.86 o
  -6  12  14        5.50       11.29     25.13 o
  -5  12  14       51.98       49.30     26.16 o
  -4  12  14        8.79        6.40     25.23 o
  -3  12  14       22.27       22.14     38.84 o
  -2  12  14       88.10      133.54     29.68 o
  -1  12  14        2.03       10.94     22.86 o
   0  12  14      303.16      313.96     33.09 o
   1  12  14        0.79      -22.24     22.24 o
   2  12  14        8.25      -23.75     28.02 o
   3  12  14       12.17       76.75     39.14 o
   4  12  14       26.87      -30.70     37.00 o
  -7  13  14       40.27       -4.78     26.53 o
  -6  13  14       27.43       15.91     27.03 o
  -5  13  14        1.86      -26.90     26.90 o
  -4  13  14        0.74       20.28     38.87 o
  -3  13  14        0.07       39.06     27.56 o
  -2  13  14       92.75      158.28     32.14 o
  -1  13  14       24.79       22.08     25.14 o
   0  13  14      129.30      148.17     26.94 o
   1  13  14       20.66       -4.78     22.70 o
   2  13  14        6.91       18.15     31.16 o
   3  13  14       17.45       58.90     41.32 o
  -6  14  14       22.24      -25.80     27.93 o
  -5  14  14       54.89       73.75     53.08 o
  -4  14  14       12.00        7.94     27.80 o
  -3  14  14      359.27      356.41     41.75 o
  -2  14  14      269.86      296.07     41.72 o
  -1  14  14      261.43      412.05     43.67 o
   0  14  14       60.57       11.71     31.59 o
   1  14  14       22.69        5.11     45.69 o
   2  14  14       12.47       54.37     32.70 o
  -5  15  14       25.95       31.82     33.86 o
  -4  15  14        0.76      -15.13     35.69 o
  -3  15  14        7.52       27.75     30.84 o
  -2  15  14      270.68      329.12     42.20 o
  -1  15  14       57.63       58.67     37.58 o
   0  15  14      106.50      101.35     32.28 o
   1  15  14       13.01       -9.54     24.76 o
  -3  16  14       21.86      -49.62     58.85 o
  -2  16  14       22.98       18.39     45.72 o
  -1  16  14      151.03      170.38     62.69 o
 -11   1  15       25.21       -1.25     12.66 o
 -10   1  15      486.96      567.35     41.59 o
  -9   1  15      232.60      247.73     18.98 o
  -8   1  15        6.53       -1.86     11.22 o
  -7   1  15        0.93       -5.64      9.92 o
  -6   1  15        6.10       -8.91      8.91 o
  -5   1  15        8.61       18.10      7.99 o
  -4   1  15      338.69      334.59     16.48 o
  -3   1  15       45.84       44.96      7.60 o
  -2   1  15        7.70       -0.73      7.27 o
  -1   1  15       40.73       48.55      8.05 o
   0   1  15       71.52       77.70     13.68 o
   1   1  15      227.16      244.89     18.90 o
   2   1  15      170.63      167.84     18.90 o
   3   1  15       44.70       54.72     26.52 o
   4   1  15       13.34        5.52     24.34 o
   5   1  15       46.98       46.73     45.77 o
   6   1  15       96.27       69.35     28.64 o
   7   1  15      138.56      135.95     31.95 o
 -11   2  15        6.14       31.19     13.76 o
 -10   2  15      182.76      244.98     31.04 o
  -9   2  15      266.41      276.46     25.30 o
  -8   2  15       23.63       30.59     14.94 o
  -7   2  15      297.49      258.20     18.21 o
  -6   2  15      288.63      281.27     17.59 o
  -5   2  15     1247.86     1138.09     46.75 o
  -4   2  15      291.15      305.45     20.00 o
  -3   2  15      962.98      911.49     39.29 o
  -2   2  15       32.24       28.73      7.47 o
  -1   2  15       58.46       46.56     13.73 o
   0   2  15      995.24      875.34     48.68 o
   1   2  15      836.28      865.04     49.14 o
   2   2  15        0.06      -16.29     17.28 o
   3   2  15       51.59       22.47     19.71 o
   4   2  15        1.38       19.84     25.92 o
   5   2  15       17.40       34.38     27.09 o
   6   2  15       78.28      105.88     29.76 o
   7   2  15       19.77       -2.35     26.92 o
 -11   3  15       98.75      120.77     16.14 o
 -10   3  15        0.37      -12.11     12.11 o
  -9   3  15       20.27        4.37     11.91 o
  -8   3  15       11.21      -10.24     11.17 o
  -7   3  15      246.92      252.94     18.95 o
  -6   3  15      260.55      262.62     25.80 o
  -5   3  15        0.09       -6.44     13.96 o
  -4   3  15     1149.06     1059.53     45.14 o
  -3   3  15       68.29       64.58      9.38 o
  -2   3  15      125.40      133.94     22.26 o
  -1   3  15      461.59      525.12     34.46 o
   0   3  15     1373.24     1214.31     56.85 o
   1   3  15       74.28       70.55     16.26 o
   2   3  15       22.18       22.08     16.03 o
   3   3  15       58.35       22.89     19.97 o
   4   3  15      141.88      140.94     31.12 o
   5   3  15      138.91      120.43     31.38 o
   6   3  15       17.00       52.03     28.94 o
 -11   4  15       21.05       11.56     13.52 o
 -10   4  15       22.27       19.14     12.57 o
  -9   4  15        0.08        1.62     11.96 o
  -8   4  15      174.62      213.27     17.64 o
  -7   4  15      149.88      170.34     15.44 o
  -6   4  15       51.09       63.64     11.84 o
  -5   4  15      624.63      541.19     26.63 o
  -4   4  15     1011.50     1017.82     43.45 o
  -3   4  15        0.80        9.50     11.34 o
  -2   4  15       81.15       84.71     14.58 o
  -1   4  15      809.93      890.38     43.13 o
   0   4  15       84.33       71.71     16.43 o
   1   4  15      184.45      188.06     19.49 o
   2   4  15      180.84      175.95     21.61 o
   3   4  15        2.39       10.65     26.36 o
   4   4  15        0.84       -2.52     26.79 o
   5   4  15       53.54       56.24     30.05 o
   6   4  15        0.01      -15.90     28.96 o
 -11   5  15       43.25       52.69     24.06 o
 -10   5  15       82.22       90.45     14.61 o
  -9   5  15       26.03       30.25     12.70 o
  -8   5  15      269.68      256.12     19.28 o
  -7   5  15      184.42      187.21     16.26 o
  -6   5  15      203.91      193.99     16.06 o
  -5   5  15       35.18       36.08     10.99 o
  -4   5  15        0.03       11.30      8.87 o
  -3   5  15      146.65      162.68     18.58 o
  -2   5  15      192.15      203.59     18.16 o
  -1   5  15        2.51       -1.39     16.72 o
   0   5  15      301.14      310.37     25.65 o
   1   5  15      107.41       60.75     16.71 o
   2   5  15      114.08      110.04     20.29 o
   3   5  15      104.48       98.54     30.87 o
   4   5  15       31.50       19.11     28.34 o
   5   5  15        0.16      -17.62     28.52 o
   6   5  15       21.69       38.20     37.50 o
 -10   6  15        8.40        2.61     16.41 o
  -9   6  15        8.17       -8.45     12.11 o
  -8   6  15      128.36      137.47     17.75 o
  -7   6  15      144.26       95.01     13.62 o
  -6   6  15      289.47      306.15     20.32 o
  -5   6  15      396.33      376.21     35.25 o
  -4   6  15        6.89       -7.57     15.72 o
  -3   6  15      820.59      828.28     46.12 o
  -2   6  15       58.02       54.52     17.26 o
  -1   6  15       20.59       26.04     16.37 o
   0   6  15       17.56        3.92     16.50 o
   1   6  15     1006.33      955.30     52.21 o
   2   6  15       14.82      -18.44     18.44 o
   3   6  15       35.74       32.83     28.67 o
   4   6  15       21.99       39.66     30.85 o
   5   6  15        8.22        9.12     29.31 o
   6   6  15       32.53       38.74     32.21 o
 -10   7  15      306.58      307.26     46.08 o
  -9   7  15      138.39      150.29     20.27 o
  -8   7  15      310.59      327.81     34.66 o
  -7   7  15        9.80        7.37     15.51 o
  -6   7  15        0.57       13.61     18.72 o
  -5   7  15        2.52        7.84     35.66 o
  -4   7  15     1192.36     1179.71     87.00 o
  -3   7  15      743.81      710.90     40.93 o
  -2   7  15      104.27       84.40     18.65 o
  -1   7  15       74.52       70.35     18.26 o
   0   7  15      365.05      402.92     28.97 o
   1   7  15       94.55       97.56     19.09 o
   2   7  15     1126.64     1034.32     85.60 o
   3   7  15      206.97      245.03     41.47 o
   4   7  15      102.59       45.97     32.43 o
   5   7  15       66.51        5.88     32.82 o
   6   7  15       16.76       -0.57     32.14 o
 -10   8  15       96.19      113.26     22.59 o
  -9   8  15       86.39       92.17     33.55 o
  -8   8  15       20.72       21.49     17.34 o
  -7   8  15       15.50      -23.71     23.99 o
  -6   8  15      124.50       92.04     48.27 o
  -5   8  15      534.07      533.48     83.49 o
  -4   8  15       44.86       38.39     21.41 o
  -3   8  15      478.83      503.39     36.65 o
  -2   8  15       16.12        0.90     18.24 o
  -1   8  15      226.73      291.39     25.67 o
   0   8  15      179.91      174.66     21.71 o
   1   8  15      371.06      426.86     33.87 o
   2   8  15      214.80      191.24     24.56 o
   3   8  15       29.58       67.52     34.27 o
   4   8  15      114.95       99.37     40.19 o
   5   8  15        3.12      -10.97     31.16 o
  -9   9  15        6.39        1.34     17.76 o
  -8   9  15       29.43       39.89     33.28 o
  -7   9  15       24.63       20.02     19.01 o
  -6   9  15      104.64       23.75     25.75 o
  -5   9  15       50.69       25.24     22.27 o
  -4   9  15        1.00      -15.65     22.01 o
  -3   9  15      179.31      135.63     26.44 o
  -2   9  15      807.52      872.89     77.40 o
  -1   9  15      373.17      428.33     31.23 o
   0   9  15        1.49       22.60     19.42 o
   1   9  15      175.73      110.07     22.64 o
   2   9  15      132.92      150.86     31.03 o
   3   9  15        4.90       -3.88     34.77 o
   4   9  15       30.15       31.51     35.61 o
   5   9  15      164.89      251.83     57.69 o
  -9  10  15        3.68      -17.87     17.87 o
  -8  10  15      103.27       82.16     20.22 o
  -7  10  15        0.12       59.16     25.19 o
  -6  10  15        0.50        5.38     38.27 o
  -5  10  15        0.78       34.37     36.05 o
  -4  10  15       41.86       13.77     23.13 o
  -3  10  15      105.23      122.42     27.28 o
  -2  10  15       13.86       -4.28     20.23 o
  -1  10  15       59.67       39.81     20.24 o
   0  10  15       14.42       19.41     29.44 o
   1  10  15       55.27       53.60     21.88 o
   2  10  15        6.67        1.05     34.06 o
   3  10  15        2.22      -30.99     36.27 o
   4  10  15        4.27       62.70     40.00 o
  -8  11  15       48.31       37.42     20.18 o
  -7  11  15       31.67       38.11     25.18 o
  -6  11  15      240.21      252.83     49.62 o
  -5  11  15        0.10       13.41     24.59 o
  -4  11  15        5.10      -12.75     24.30 o
  -3  11  15       14.61       27.77     28.30 o
  -2  11  15      159.24      220.55     29.31 o
  -1  11  15        5.81      -20.27     20.27 o
   0  11  15      372.24      318.47     31.74 o
   1  11  15       28.17       44.18     22.93 o
   2  11  15       56.82       74.34     31.27 o
   3  11  15        0.82       -7.77     37.34 o
   4  11  15       76.31      111.70     52.31 o
  -8  12  15      162.40      174.67     29.26 o
  -7  12  15      191.78      210.66     60.62 o
  -6  12  15      109.69       90.93     40.58 o
  -5  12  15      134.35      109.48     29.49 o
  -4  12  15       17.71      -25.50     25.50 o
  -3  12  15      150.98      204.27     47.06 o
  -2  12  15      112.50       74.43     29.08 o
  -1  12  15      355.12      397.25     32.14 o
   0  12  15        3.58        7.09     23.45 o
   1  12  15       49.05       51.23     25.68 o
   2  12  15       36.40       37.32     30.58 o
   3  12  15      109.93       62.24     41.12 o
  -7  13  15       33.56       12.04     46.12 o
  -6  13  15        1.62      -26.06     30.38 o
  -5  13  15       32.66       20.01     31.83 o
  -4  13  15      326.14      242.29     35.50 o
  -3  13  15        1.11       31.63     27.43 o
  -2  13  15      264.97      303.02     37.64 o
  -1  13  15       77.21       67.68     28.80 o
   0  13  15      424.10      465.80     53.24 o
   1  13  15       81.62      101.23     25.92 o
   2  13  15        1.59       10.39     31.38 o
  -6  14  15       33.69      -17.69     55.77 o
  -5  14  15      112.17       75.76     34.35 o
  -4  14  15       17.58       35.19     29.71 o
  -3  14  15       17.74      -27.60     27.60 o
  -2  14  15        1.10       48.23     30.03 o
  -1  14  15      141.38      168.50     34.64 o
   0  14  15        6.11        5.72     24.86 o
   1  14  15       55.44       12.26     24.85 o
  -4  15  15       30.78       27.56     30.13 o
  -3  15  15       97.59       45.84     31.28 o
  -2  15  15        4.22       51.90     31.32 o
  -1  15  15        0.15      -24.70     29.75 o
   0  15  15       50.28       77.74     43.46 o
 -11   0  16      117.13      161.07     22.75 o
 -10   0  16       43.99       39.10     17.35 o
  -9   0  16     2484.16     2640.85    187.21 o
  -8   0  16      130.00      121.08     19.53 o
  -7   0  16        0.04      -14.28     14.28 o
  -6   0  16      217.16      227.22     27.99 o
  -5   0  16     4752.79     4378.10    222.75 o
  -4   0  16     1293.53     1155.24     63.66 o
  -3   0  16       72.66       74.14     12.02 o
  -2   0  16       88.10      104.06     13.17 o
  -1   0  16      265.53      308.62     50.08 o
   0   0  16       49.13       31.30     19.49 o
   1   0  16      139.08      127.71     23.47 o
   2   0  16      630.38      731.57     99.26 o
   3   0  16      360.29      251.15     50.38 o
   4   0  16        7.77       27.31     36.54 o
   5   0  16        6.25       -4.23     37.69 o
   6   0  16      151.24      185.77     48.85 o
 -11   1  16        5.13        6.61     12.85 o
 -10   1  16       97.05      105.74     15.27 o
  -9   1  16      322.71      358.63     21.93 o
  -8   1  16      710.35      698.39     34.28 o
  -7   1  16       19.52       16.74     10.37 o
  -6   1  16      491.77      435.38     23.20 o
  -5   1  16     1726.66     1685.19     66.98 o
  -4   1  16      138.09      130.65     10.26 o
  -3   1  16      163.62      172.33     11.42 o
  -2   1  16      135.95      126.39     11.30 o
  -1   1  16      282.09      234.10     18.45 o
   0   1  16       23.05       18.40     13.64 o
   1   1  16      166.28      175.97     18.09 o
   2   1  16      255.79      296.93     24.16 o
   3   1  16     1259.34      953.26     85.10 o
   4   1  16       28.57      -10.67     24.91 o
   5   1  16       76.09       88.04     63.65 o
   6   1  16        0.00       18.55     28.28 o
 -11   2  16       48.17       80.66     25.26 o
 -10   2  16      161.59      197.81     19.59 o
  -9   2  16        7.73        7.02     12.15 o
  -8   2  16      269.03      256.84     18.86 o
  -7   2  16        5.27        7.81     16.57 o
  -6   2  16       17.94       27.56     10.02 o
  -5   2  16        2.69        8.88     11.26 o
  -4   2  16       39.92       38.10      9.52 o
  -3   2  16        0.21       -7.59      7.95 o
  -2   2  16       23.94       -1.83     12.87 o
  -1   2  16       78.93       71.58     14.76 o
   0   2  16        0.22       20.29     13.69 o
   1   2  16       13.15        6.97     14.68 o
   2   2  16        0.78      -15.99     15.99 o
   3   2  16      219.71      195.41     36.45 o
   4   2  16      118.16       85.19     29.90 o
   5   2  16      194.82      226.71     37.88 o
   6   2  16       51.45       37.88     28.83 o
 -11   3  16       23.92        9.98     13.49 o
 -10   3  16       38.19       30.57     13.38 o
  -9   3  16       75.07       81.40     13.71 o
  -8   3  16      158.87      172.26     16.14 o
  -7   3  16       39.85       45.09     11.64 o
  -6   3  16       30.49       32.58     10.53 o
  -5   3  16      406.71      427.56     21.39 o
  -4   3  16        8.48       -8.82      8.82 o
  -3   3  16       71.09       94.77     14.83 o
  -2   3  16      299.05      322.26     23.51 o
  -1   3  16      529.81      463.98     26.61 o
   0   3  16       74.45       65.31     15.14 o
   1   3  16       25.17        8.78     15.99 o
   2   3  16       18.72       -4.91     17.77 o
   3   3  16        0.03       17.49     35.00 o
   4   3  16        9.52        6.44     26.86 o
   5   3  16       65.79       25.27     29.19 o
   6   3  16        7.58       23.48     29.77 o
 -10   4  16        0.01        1.17     15.84 o
  -9   4  16        0.09       -3.12     11.80 o
  -8   4  16      108.69      117.16     19.52 o
  -7   4  16       81.96       79.48     15.49 o
  -6   4  16       62.22       73.25     17.48 o
  -5   4  16       37.20       53.33      9.97 o
  -4   4  16      138.03      130.71     12.25 o
  -3   4  16        8.97       11.35     13.80 o
  -2   4  16     1521.47     1417.40     65.29 o
  -1   4  16      688.83      713.71     41.15 o
   0   4  16       16.35       14.70     16.25 o
   1   4  16       65.93       43.10     17.08 o
   2   4  16       24.82       47.02     18.64 o
   3   4  16       53.58       46.74     29.50 o
   4   4  16      118.73      152.41     33.67 o
   5   4  16       29.06        9.34     29.21 o
   6   4  16       10.06        2.05     32.12 o
 -10   5  16       49.72       39.09     13.44 o
  -9   5  16        2.72        3.89     13.28 o
  -8   5  16      214.27      205.26     18.72 o
  -7   5  16       37.22       48.81     12.23 o
  -6   5  16      362.97      361.47     22.45 o
  -5   5  16       18.40        2.39     10.56 o
  -4   5  16        4.21        0.85     14.05 o
  -3   5  16      548.05      562.14     38.99 o
  -2   5  16      466.40      449.18     26.51 o
  -1   5  16      122.25      148.88     19.81 o
   0   5  16       85.55      106.57     18.38 o
   1   5  16      126.53      171.79     20.58 o
   2   5  16      100.66      166.52     45.63 o
   3   5  16      219.52      171.35     35.35 o
   4   5  16       64.84       46.06     30.59 o
   5   5  16       41.46       20.91     31.27 o
   6   5  16      128.22      158.49     36.91 o
 -10   6  16        1.78       -6.42     13.05 o
  -9   6  16      112.90      121.33     15.39 o
  -8   6  16        4.98        8.39     12.65 o
  -7   6  16      361.69      342.39     41.05 o
  -6   6  16       11.91       -7.85     14.43 o
  -5   6  16      163.94      120.90     33.14 o
  -4   6  16       13.42        7.66     15.82 o
  -3   6  16      370.76      393.87     28.06 o
  -2   6  16        0.17      -16.37     24.21 o
  -1   6  16       92.94       73.14     19.62 o
   0   6  16       34.43       16.87     26.39 o
   1   6  16      131.54      118.86     37.81 o
   2   6  16        3.71        4.92     19.37 o
   3   6  16        6.34      -13.13     29.04 o
   4   6  16      104.78       80.38     33.04 o
   5   6  16       97.57      127.41     59.42 o
 -10   7  16       10.86       18.30     18.93 o
  -9   7  16       19.45        6.87     21.56 o
  -8   7  16      168.56      176.03     20.42 o
  -7   7  16       33.58       51.98     16.51 o
  -6   7  16       14.80      -14.78     18.86 o
  -5   7  16      124.78      150.38     26.74 o
  -4   7  16       31.28        1.28     20.67 o
  -3   7  16      257.18      277.60     37.14 o
  -2   7  16      478.09      459.55     31.84 o
  -1   7  16        1.07      -17.22     22.37 o
   0   7  16        6.25      -17.77     17.77 o
   1   7  16      174.83      115.77     22.96 o
   2   7  16        2.41      -26.87     26.87 o
   3   7  16       88.83       85.58     34.00 o
   4   7  16        0.75      -18.86     50.58 o
   5   7  16       53.56       47.34     56.15 o
  -9   8  16       63.69       65.29     20.87 o
  -8   8  16        0.38      -16.85     18.26 o
  -7   8  16        2.34       16.96     17.61 o
  -6   8  16       93.64       71.07     27.32 o
  -5   8  16       97.38       66.40     23.12 o
  -4   8  16       57.23       46.27     23.87 o
  -3   8  16      316.84      347.91     28.56 o
  -2   8  16       45.10       31.44     19.25 o
  -1   8  16       18.99       41.85     19.03 o
   0   8  16        0.02        2.59     18.42 o
   1   8  16       54.06      100.66     23.02 o
   2   8  16      284.21      240.50     41.28 o
   3   8  16        0.34      -14.39     33.76 o
   4   8  16       34.79       65.50     39.23 o
   5   8  16       20.39      -10.68     33.13 o
  -9   9  16       64.48       83.74     22.97 o
  -8   9  16      255.95      237.34     27.77 o
  -7   9  16       74.08       40.89     28.08 o
  -6   9  16        0.05        0.46     28.46 o
  -5   9  16        0.38        4.43     25.43 o
  -4   9  16      131.66      120.20     46.19 o
  -3   9  16        0.17       22.88     21.93 o
  -2   9  16        1.30      -16.75     19.28 o
  -1   9  16      119.30      108.15     23.89 o
   0   9  16      271.75      280.44     26.73 o
   1   9  16        5.17       29.22     21.42 o
   2   9  16        3.30      -12.86     28.55 o
   3   9  16       99.19       87.88     38.62 o
   4   9  16       10.25        3.60     36.30 o
  -8  10  16      144.16      192.89     44.92 o
  -7  10  16      242.86      230.94     44.81 o
  -6  10  16       10.85        1.42     26.96 o
  -5  10  16      273.87      298.18     65.34 o
  -4  10  16      128.03      144.56     27.92 o
  -3  10  16      278.38      251.27     51.64 o
  -2  10  16      231.90      270.21     36.13 o
  -1  10  16      369.65      367.69     30.42 o
   0  10  16     1422.66     1572.14     92.32 o
   1  10  16       37.74       36.63     21.91 o
   2  10  16      254.77      380.28     42.90 o
   3  10  16       57.62        9.71     39.21 o
   4  10  16      147.99      157.35     44.02 o
  -8  11  16        0.38      -12.99     20.33 o
  -7  11  16       25.87       14.02     28.23 o
  -6  11  16       32.89       40.49     28.38 o
  -5  11  16       42.89       87.71     40.07 o
  -4  11  16       23.06       26.36     25.91 o
  -3  11  16       97.61       95.11     60.17 o
  -2  11  16      487.86      553.14     43.01 o
  -1  11  16      312.50      358.08     30.97 o
   0  11  16      112.72      135.62     26.08 o
   1  11  16        1.55      -22.16     22.16 o
   2  11  16       47.92      -19.62     31.36 o
   3  11  16       75.38      122.21     44.02 o
  -7  12  16       67.19      143.43     34.47 o
  -6  12  16       26.99       -2.31     38.27 o
  -5  12  16       48.70       85.80     31.31 o
  -4  12  16       67.84       49.40     26.94 o
  -3  12  16       79.76       73.86     29.51 o
  -2  12  16       13.20      -19.72     26.20 o
  -1  12  16        0.27       -0.67     24.26 o
   0  12  16       21.16       37.22     24.48 o
   1  12  16       18.18       60.51     25.37 o
   2  12  16       15.31       52.22     35.52 o
   3  12  16      173.02      217.69     68.46 o
  -6  13  16       13.20       29.71     31.94 o
  -5  13  16        1.22       22.87     31.02 o
  -4  13  16        0.79        3.86     27.69 o
  -3  13  16       65.62       39.08     28.71 o
  -2  13  16      141.76      121.32     29.92 o
  -1  13  16       39.17       87.30     30.11 o
   0  13  16       74.51       89.83     26.20 o
   1  13  16       25.68      -16.39     31.04 o
   2  13  16       16.17      -58.08     58.08 o
  -5  14  16        3.45       16.65     32.15 o
  -4  14  16       70.17      105.97     31.43 o
  -3  14  16      202.35      207.87     34.97 o
  -2  14  16        8.91      -34.66     45.86 o
  -1  14  16        1.73       -5.36     29.01 o
   0  14  16        9.93       47.49     42.29 o
 -11   1  17      187.82      206.74     28.52 o
 -10   1  17      196.67      252.11     31.99 o
  -9   1  17      212.67      282.86     25.00 o
  -8   1  17       13.26        8.93     11.15 o
  -7   1  17      624.39      597.50     30.13 o
  -6   1  17       59.71       65.54     11.06 o
  -5   1  17        0.07        5.37      8.59 o
  -4   1  17       63.77       56.81      8.76 o
  -3   1  17        0.01        1.36      9.41 o
  -2   1  17        4.83        8.67     13.62 o
  -1   1  17       37.50       22.47     14.19 o
   0   1  17       29.05       54.22     15.39 o
   1   1  17      242.36      295.20     22.18 o
   2   1  17       27.96       54.55     22.67 o
   3   1  17       54.77       34.98     27.85 o
   4   1  17        6.03      -16.82     26.92 o
   5   1  17      102.05       65.08     29.51 o
 -10   2  17       18.01        1.72     14.79 o
  -9   2  17        0.35        1.66     14.32 o
  -8   2  17      106.11      131.16     14.09 o
  -7   2  17       59.37       53.54     11.59 o
  -6   2  17      150.32      157.10     15.19 o
  -5   2  17      638.24      637.06     28.84 o
  -4   2  17      106.42      108.63     10.42 o
  -3   2  17        1.28        1.39     13.69 o
  -2   2  17      226.56      216.29     18.63 o
  -1   2  17       48.67       74.40     15.61 o
   0   2  17      125.60      158.37     19.18 o
   1   2  17      119.72      163.40     20.69 o
   2   2  17      599.37      605.79     72.78 o
   3   2  17      482.61      393.81     77.69 o
   4   2  17        2.92      -27.74     27.74 o
   5   2  17      120.83      123.99     70.77 o
 -10   3  17      264.62      267.20     21.07 o
  -9   3  17       11.06       22.59     12.61 o
  -8   3  17        6.97       -8.84     12.73 o
  -7   3  17      249.08      274.09     18.61 o
  -6   3  17      444.90      462.14     24.68 o
  -5   3  17      444.21      438.07     21.85 o
  -4   3  17      148.63      133.83     16.62 o
  -3   3  17        2.44        3.40     14.00 o
  -2   3  17      314.15      345.75     23.04 o
  -1   3  17      924.67      974.36     47.34 o
   0   3  17       43.16       38.30     15.56 o
   1   3  17       10.14        6.91     21.23 o
   2   3  17       30.39       18.24     19.63 o
   3   3  17      548.42      587.56     99.04 o
   4   3  17      274.10      282.85     41.24 o
   5   3  17      108.16       83.21     32.36 o
 -10   4  17       42.42       44.81     13.95 o
  -9   4  17      181.38      182.32     19.39 o
  -8   4  17        0.88      -11.22     11.22 o
  -7   4  17       31.71       27.22     13.78 o
  -6   4  17       31.94       48.10     11.17 o
  -5   4  17       45.52       55.19     10.21 o
  -4   4  17      102.66      112.47     16.52 o
  -3   4  17      198.97      176.32     17.91 o
  -2   4  17      188.65      230.84     32.45 o
  -1   4  17       13.71        1.44     14.98 o
   0   4  17       20.59       43.10     17.60 o
   1   4  17      485.57      496.25     41.78 o
   2   4  17      373.34      378.01     57.62 o
   3   4  17      105.38       49.00     31.12 o
   4   4  17       37.04       -4.50     29.19 o
   5   4  17       54.41       31.51     32.24 o
 -10   5  17       29.40       14.65     13.17 o
  -9   5  17        8.25        7.98     14.99 o
  -8   5  17       11.26        8.27     12.24 o
  -7   5  17       77.58       32.61     11.99 o
  -6   5  17      124.08      117.32     19.19 o
  -5   5  17       48.69       29.77     16.33 o
  -4   5  17        1.93        3.47     15.81 o
  -3   5  17        6.01        9.20     19.52 o
  -2   5  17      746.31      824.33     41.70 o
  -1   5  17       93.11       83.73     18.76 o
   0   5  17        1.41        5.16     19.33 o
   1   5  17       36.08       31.07     18.02 o
   2   5  17       12.71       12.79     21.82 o
   3   5  17       56.69       53.46     32.09 o
   4   5  17       17.74       24.16     31.95 o
   5   5  17       50.34       33.55     32.70 o
 -10   6  17       56.58       62.76     19.69 o
  -9   6  17       28.24       32.33     12.94 o
  -8   6  17       89.86       74.04     14.02 o
  -7   6  17       26.45       28.30     13.10 o
  -6   6  17        4.19       11.19     14.98 o
  -5   6  17        2.58      -11.87     19.54 o
  -4   6  17      272.72      238.97     22.65 o
  -3   6  17      289.06      319.53     28.32 o
  -2   6  17       23.91       26.39     21.10 o
  -1   6  17        4.78       33.55     19.04 o
   0   6  17      285.28      238.23     24.25 o
   1   6  17      118.22      148.73     23.39 o
   2   6  17       56.68       73.66     21.78 o
   3   6  17        0.60      -17.31     31.00 o
   4   6  17        3.10       -5.43     31.24 o
   5   6  17        6.62       34.92     34.26 o
  -9   7  17       11.55       27.99     19.55 o
  -8   7  17       99.98      105.56     23.43 o
  -7   7  17      148.96      153.08     19.68 o
  -6   7  17        5.30      -19.47     19.47 o
  -5   7  17      702.58      728.96     88.63 o
  -4   7  17        1.62       14.05     19.52 o
  -3   7  17       32.71       42.95     18.68 o
  -2   7  17       70.89       53.80     19.60 o
  -1   7  17      301.12      410.70     30.41 o
   0   7  17      529.13      514.91     34.99 o
   1   7  17       90.44       78.79     22.29 o
   2   7  17      291.07      310.64     65.21 o
   3   7  17        0.19      -28.43     32.23 o
   4   7  17       13.19       29.04     34.61 o
  -9   8  17       98.38       91.66     21.85 o
  -8   8  17       49.12       74.79     21.34 o
  -7   8  17       40.34       28.08     28.47 o
  -6   8  17      258.27      251.29     35.63 o
  -5   8  17      185.12      173.83     27.10 o
  -4   8  17       42.36       58.43     28.09 o
  -3   8  17        9.71       -8.29     24.32 o
  -2   8  17      556.92      610.24     38.42 o
  -1   8  17       20.14      -15.14     19.49 o
   0   8  17      162.80      198.93     23.80 o
   1   8  17      581.69      557.72     41.29 o
   2   8  17        0.27      -26.18     28.02 o
   3   8  17      115.76      107.10     39.83 o
   4   8  17        2.22      -34.19     34.19 o
  -9   9  17       46.88       49.18     63.65 o
  -8   9  17        5.35      -14.24     19.83 o
  -7   9  17       95.28      114.26     22.77 o
  -6   9  17      149.47       67.25     28.60 o
  -5   9  17        4.94       28.50     24.07 o
  -4   9  17      551.88      417.68     77.33 o
  -3   9  17       30.29        2.62     25.74 o
  -2   9  17       16.79        8.77     19.99 o
  -1   9  17       63.89       79.97     21.65 o
   0   9  17      489.85      428.02     36.26 o
   1   9  17       99.34      108.82     24.34 o
   2   9  17       28.91      -23.62     30.42 o
   3   9  17      141.47      120.41     40.96 o
   4   9  17      112.02      104.97     40.64 o
  -8  10  17      166.92      180.38     43.88 o
  -7  10  17        5.15       -9.20     26.02 o
  -6  10  17        6.51        1.03     27.65 o
  -5  10  17      117.69      101.57     28.14 o
  -4  10  17       93.94      135.02     28.34 o
  -3  10  17       41.73       44.96     24.03 o
  -2  10  17      124.52      156.72     27.76 o
  -1  10  17       16.58       -3.39     25.24 o
   0  10  17      153.44      149.21     26.48 o
   1  10  17        6.99        9.36     22.46 o
   2  10  17       22.63        7.98     31.16 o
   3  10  17        1.32      -39.91     39.91 o
  -7  11  17      417.33      659.61     95.77 o
  -6  11  17      117.85       57.21     30.43 o
  -5  11  17        6.49      -11.13     28.42 o
  -4  11  17       25.62       44.05     27.30 o
  -3  11  17       31.00       54.53     24.70 o
  -2  11  17      517.23      570.42     57.73 o
  -1  11  17       42.31       20.20     24.46 o
   0  11  17       62.19       35.52     23.74 o
   1  11  17       58.95       47.40     23.88 o
   2  11  17        1.69       -9.16     42.38 o
  -7  12  17       16.35        5.77     56.15 o
  -6  12  17      184.84      129.71     35.29 o
  -5  12  17       27.28       41.98     30.98 o
  -4  12  17        5.20      -29.02     29.02 o
  -3  12  17        2.13        9.24     25.81 o
  -2  12  17      304.10      312.04     34.67 o
  -1  12  17       14.34      -29.37     29.37 o
   0  12  17      169.63      225.62     29.62 o
   1  12  17      126.77      110.07     34.01 o
   2  12  17       17.40       14.23     63.85 o
  -5  13  17        6.85      -39.23     39.23 o
  -4  13  17       58.77       58.82     29.08 o
  -3  13  17      123.90      128.27     51.24 o
  -2  13  17       56.79       31.23     29.51 o
  -1  13  17      372.76      344.50     40.78 o
   0  13  17        1.37      -21.83     24.55 o
   1  13  17       37.69       -5.38     64.62 o
  -4  14  17       22.61       30.00     62.31 o
  -3  14  17        3.65        5.44     27.18 o
  -2  14  17        3.01       28.29     30.62 o
  -1  14  17      116.20      191.86     46.81 o
 -10   0  18      278.31      316.66     46.66 o
  -9   0  18       40.28       33.41     17.11 o
  -8   0  18      173.30      171.93     22.13 o
  -7   0  18      104.38      130.56     19.05 o
  -6   0  18      208.74      194.59     22.66 o
  -5   0  18      940.17      949.67     61.27 o
  -4   0  18       58.30       59.24     15.27 o
  -3   0  18        1.70        4.99     13.94 o
  -2   0  18       22.25      -20.39     20.39 o
  -1   0  18      412.61      445.11     38.77 o
   0   0  18       25.15        6.96     21.31 o
   1   0  18        8.81        6.22     22.88 o
   2   0  18       65.97      110.38     43.85 o
   3   0  18      662.84      642.30     90.38 o
   4   0  18       17.23      -21.92     40.00 o
   5   0  18       36.56       -1.54     42.31 o
 -10   1  18        4.53       -5.43     12.06 o
  -9   1  18      306.06      317.77     20.40 o
  -8   1  18       36.44       33.12     11.82 o
  -7   1  18       30.60       31.68     13.18 o
  -6   1  18        3.23       20.53     10.06 o
  -5   1  18        0.76       -3.34     15.29 o
  -4   1  18      696.40      654.54     27.76 o
  -3   1  18      362.67      343.84     21.00 o
  -2   1  18       14.22       17.16     14.68 o
  -1   1  18        6.92      -14.19     14.19 o
   0   1  18       46.16       39.63     17.40 o
   1   1  18        8.54        4.21     17.03 o
   2   1  18       88.80      131.22     25.79 o
   3   1  18      142.76      173.61     34.81 o
   4   1  18      127.71      168.63     35.48 o
   5   1  18        2.78       42.72     48.46 o
 -10   2  18       41.52       36.48     13.10 o
  -9   2  18       59.94       61.82     13.12 o
  -8   2  18       22.47        4.65     13.22 o
  -7   2  18        0.05      -10.15     10.15 o
  -6   2  18      165.01      189.24     16.94 o
  -5   2  18      432.17      418.10     22.96 o
  -4   2  18      783.66      816.99     36.83 o
  -3   2  18       31.60       16.19     20.93 o
  -2   2  18       19.52       41.68     15.51 o
  -1   2  18       11.24       18.15     16.62 o
   0   2  18       62.49       22.54     16.15 o
   1   2  18      242.42      292.15     32.36 o
   2   2  18       10.08      -14.79     22.92 o
   3   2  18      146.23      108.81     49.04 o
   4   2  18       45.69       29.10     30.60 o
   5   2  18        0.06      -42.77     42.88 o
 -10   3  18        6.46        3.95     12.61 o
  -9   3  18       57.27       49.09     13.19 o
  -8   3  18       16.00        7.11     11.50 o
  -7   3  18        1.77       -8.04     13.41 o
  -6   3  18       21.88       18.70     17.97 o
  -5   3  18      408.48      368.30     22.99 o
  -4   3  18      164.39      171.15     15.03 o
  -3   3  18      102.79       95.65     16.55 o
  -2   3  18       14.42        6.50     18.12 o
  -1   3  18       17.05        5.24     15.49 o
   0   3  18        1.44       13.73     23.20 o
   1   3  18        8.16      -18.31     18.31 o
   2   3  18       74.15       56.95     24.16 o
   3   3  18      215.39      227.83     46.35 o
   4   3  18        0.98        3.54     30.55 o
   5   3  18       31.07       20.27     30.32 o
 -10   4  18      126.80      154.02     16.66 o
  -9   4  18        0.90       13.69     12.76 o
  -8   4  18      218.26      225.35     17.49 o
  -7   4  18       49.83       55.14     11.96 o
  -6   4  18       32.92       27.02     10.87 o
  -5   4  18       33.78       30.50     13.20 o
  -4   4  18       91.57       96.73     18.14 o
  -3   4  18       40.81       28.77     15.60 o
  -2   4  18      198.80      208.94     19.75 o
  -1   4  18       88.83      114.20     17.76 o
   0   4  18      460.47      488.70     32.97 o
   1   4  18      453.47      547.55     39.47 o
   2   4  18       56.92       99.03     44.10 o
   3   4  18      121.95      161.45     37.33 o
   4   4  18       63.90       12.10     32.08 o
   5   4  18        0.10       37.31     59.23 o
 -10   5  18       10.18       25.50     15.26 o
  -9   5  18       19.77       16.60     12.69 o
  -8   5  18       19.76       13.72     12.01 o
  -7   5  18      319.58      378.03     28.30 o
  -6   5  18        3.04       -8.35     13.70 o
  -5   5  18        9.11       17.51     18.82 o
  -4   5  18      542.05      560.51     60.70 o
  -3   5  18      358.61      372.06     31.53 o
  -2   5  18      152.11      194.54     20.20 o
  -1   5  18        0.29      -17.68     18.24 o
   0   5  18      458.33      454.70     32.12 o
   1   5  18      148.45       96.80     29.48 o
   2   5  18       63.06       61.39     25.73 o
   3   5  18       24.15       -3.52     33.17 o
   4   5  18       38.21       48.56     34.26 o
  -9   6  18       29.74       28.56     13.26 o
  -8   6  18      159.17      178.03     17.18 o
  -7   6  18      133.73      115.14     18.59 o
  -6   6  18        1.74       -2.22     14.37 o
  -5   6  18      264.50      254.89     23.79 o
  -4   6  18      639.15      695.20     42.37 o
  -3   6  18        4.62       -7.58     24.14 o
  -2   6  18        0.02      -18.59     18.59 o
  -1   6  18      100.52       94.93     21.81 o
   0   6  18       31.92       37.17     19.73 o
   1   6  18        0.08      -12.67     20.11 o
   2   6  18      112.30       95.37     36.06 o
   3   6  18       80.27       85.14     35.34 o
   4   6  18       11.78      -12.19     33.13 o
  -9   7  18       26.42       10.70     18.40 o
  -8   7  18       23.78        4.80     20.04 o
  -7   7  18        0.24      -15.43     15.43 o
  -6   7  18       36.06       11.07     17.67 o
  -5   7  18      382.43      435.30     43.38 o
  -4   7  18      213.70      223.78     27.47 o
  -3   7  18       64.57       76.44     26.09 o
  -2   7  18       12.39       20.29     20.45 o
  -1   7  18       34.99       45.47     21.09 o
   0   7  18       13.27        5.54     19.47 o
   1   7  18       75.36       46.15     22.15 o
   2   7  18       39.52       -3.59     34.66 o
   3   7  18        8.98       25.50     34.95 o
   4   7  18       12.39      -11.46     35.62 o
  -9   8  18        0.04        4.45     24.61 o
  -8   8  18        4.31      -13.50     19.58 o
  -7   8  18       20.95       15.25     19.27 o
  -6   8  18       90.98       32.94     26.75 o
  -5   8  18       56.93        7.97     23.64 o
  -4   8  18      873.25      981.17    103.76 o
  -3   8  18      307.52      408.97     62.16 o
  -2   8  18       12.46       14.40     19.98 o
  -1   8  18       35.58       32.01     20.58 o
   0   8  18       33.45       37.94     22.85 o
   1   8  18      197.70      181.48     26.74 o
   2   8  18        7.78       15.22     83.27 o
   3   8  18        5.60       -4.23     35.90 o
  -8   9  18        8.86      -23.68     23.97 o
  -7   9  18        8.44      -18.11     18.11 o
  -6   9  18       17.13        8.74     26.89 o
  -5   9  18      330.37      259.81     88.27 o
  -4   9  18      238.98      194.99     27.83 o
  -3   9  18        5.31        1.99     22.21 o
  -2   9  18      376.67      410.23     32.32 o
  -1   9  18       37.91       39.09     21.59 o
   0   9  18      530.77      568.27     42.62 o
   1   9  18      116.91      136.75     25.67 o
   2   9  18       65.78       76.82     40.91 o
   3   9  18        0.77      -32.23     36.98 o
  -8  10  18      128.90      237.69     60.00 o
  -7  10  18       55.56       26.99     21.23 o
  -6  10  18      124.54      134.69     33.44 o
  -5  10  18       53.15       72.94     30.81 o
  -4  10  18       55.30       66.81     24.98 o
  -3  10  18        0.49        4.66     36.97 o
  -2  10  18      227.76      224.87     29.55 o
  -1  10  18      363.93      439.15     42.72 o
   0  10  18       31.34        8.19     25.17 o
   1  10  18      440.24      458.14     58.20 o
   2  10  18        6.66      -38.45     38.45 o
  -7  11  18        6.97       15.19     30.75 o
  -6  11  18       21.12        4.43     28.40 o
  -5  11  18       16.03      -24.44     28.99 o
  -4  11  18      399.19      450.21     43.91 o
  -3  11  18       13.81       -2.33     23.93 o
  -2  11  18       58.98       60.21     26.16 o
  -1  11  18        2.12       -9.72     24.07 o
   0  11  18      584.97      551.87     43.24 o
   1  11  18      126.42      147.68     39.34 o
   2  11  18      103.78      156.92     69.23 o
  -6  12  18       46.76       57.31     57.69 o
  -5  12  18        1.64       16.39     30.80 o
  -4  12  18       29.40       -2.25     25.11 o
  -3  12  18      152.72      172.52     30.37 o
  -2  12  18        1.11       -7.25     26.09 o
  -1  12  18       47.31      100.39     30.16 o
   0  12  18        9.42       16.76     24.87 o
   1  12  18        8.87        3.85     66.92 o
  -4  13  18       23.93       -6.70     36.57 o
  -3  13  18       99.51       71.52     37.97 o
  -2  13  18        9.35      -28.01     28.68 o
  -1  13  18       25.57        0.08     38.40 o
 -10   1  19        5.59       -4.23     11.69 o
  -9   1  19       15.92       13.23     11.97 o
  -8   1  19       28.22       37.09     15.80 o
  -7   1  19        0.52       -3.66     10.69 o
  -6   1  19      216.84      219.53     16.22 o
  -5   1  19      636.49      619.67     38.73 o
  -4   1  19      445.04      459.19     24.21 o
  -3   1  19        0.65        0.32     10.48 o
  -2   1  19       34.43       37.89     15.94 o
  -1   1  19       11.74       13.91     16.18 o
   0   1  19      432.49      508.95     30.37 o
   1   1  19       65.64       87.84     18.71 o
   2   1  19       69.95       59.52     30.53 o
   3   1  19      179.19      194.50     37.39 o
   4   1  19      106.94       67.79     42.50 o
 -10   2  19       12.37        3.65     12.27 o
  -9   2  19      182.13      212.33     17.57 o
  -8   2  19        4.82        3.22     11.59 o
  -7   2  19      566.97      609.13     42.77 o
  -6   2  19       42.97       54.51     13.46 o
  -5   2  19      110.29       78.96     17.13 o
  -4   2  19        1.01        7.79     11.15 o
  -3   2  19      271.10      276.54     18.33 o
  -2   2  19        8.65       -7.05     15.49 o
  -1   2  19       59.00       80.34     17.15 o
   0   2  19       48.42       52.49     17.72 o
   1   2  19       47.16       53.00     28.98 o
   2   2  19       13.19       65.66     24.90 o
   3   2  19       47.22       13.43     31.46 o
   4   2  19       98.13       93.08     34.27 o
 -10   3  19      137.70      176.67     19.01 o
  -9   3  19       97.36       77.09     13.77 o
  -8   3  19      103.60       98.20     13.89 o
  -7   3  19        2.10       -1.71     10.79 o
  -6   3  19      285.82      302.66     34.77 o
  -5   3  19       56.52       65.35     14.33 o
  -4   3  19       90.41      102.61     14.44 o
  -3   3  19      136.60      142.72     18.02 o
  -2   3  19      323.28      322.59     24.13 o
  -1   3  19        0.84       20.42     16.48 o
   0   3  19       66.78       35.73     19.51 o
   1   3  19        3.85       34.32     21.85 o
   2   3  19       54.60       20.68     24.89 o
   3   3  19      100.30      109.42     35.59 o
   4   3  19        0.40       64.42     39.04 o
  -9   4  19       14.98       11.66     12.45 o
  -8   4  19       14.22        8.43     12.58 o
  -7   4  19       41.36       19.54     19.85 o
  -6   4  19       17.39       26.53     14.58 o
  -5   4  19      164.89      139.30     17.47 o
  -4   4  19        4.62       11.68     16.92 o
  -3   4  19        0.19       -9.55     16.03 o
  -2   4  19        0.62       21.22     16.69 o
  -1   4  19      588.61      580.93     37.48 o
   0   4  19       49.81       96.80     20.78 o
   1   4  19      127.72      138.73     27.72 o
   2   4  19       69.49       52.49     34.93 o
   3   4  19       83.42       46.94     34.88 o
   4   4  19        2.53      -27.35     33.10 o
  -9   5  19       11.32       10.68     12.87 o
  -8   5  19        1.11        3.61     14.71 o
  -7   5  19        0.01        2.87     14.50 o
  -6   5  19       81.03       97.95     16.68 o
  -5   5  19       55.69       79.51     15.73 o
  -4   5  19       57.61       21.43     17.60 o
  -3   5  19       34.77       28.48     16.93 o
  -2   5  19       18.63       11.25     24.47 o
  -1   5  19       74.26       98.28     21.32 o
   0   5  19       35.16       33.01     20.12 o
   1   5  19       42.82       96.86     23.48 o
   2   5  19        0.37      -33.86     33.86 o
   3   5  19        4.96       -5.06     35.16 o
   4   5  19       42.59       39.67     35.65 o
  -9   6  19       39.27       39.14     16.59 o
  -8   6  19        1.04       -0.57     16.02 o
  -7   6  19        0.32      -13.96     15.34 o
  -6   6  19      239.31      232.45     30.82 o
  -5   6  19      114.10      109.07     22.27 o
  -4   6  19       12.51       -0.75     19.73 o
  -3   6  19       38.92       25.96     19.99 o
  -2   6  19       13.62      -16.62     19.56 o
  -1   6  19      293.83      315.04     43.97 o
   0   6  19        1.89      -19.59     19.59 o
   1   6  19        5.40       -1.91     21.83 o
   2   6  19       20.42      -33.45     33.45 o
   3   6  19      117.67       96.61     38.63 o
  -9   7  19       34.57       21.15     42.69 o
  -8   7  19       13.02       41.95     17.07 o
  -7   7  19        3.41       26.10     22.26 o
  -6   7  19       42.55       16.69     18.10 o
  -5   7  19       12.34      -14.79     23.41 o
  -4   7  19      451.11      482.47     72.22 o
  -3   7  19       15.64       38.11     22.20 o
  -2   7  19      510.46      496.35     34.59 o
  -1   7  19        3.68       -9.59     20.23 o
   0   7  19       19.27        1.29     22.58 o
   1   7  19        8.73       16.94     22.71 o
   2   7  19       26.27      -15.01     35.58 o
   3   7  19      111.48      141.31     51.35 o
  -8   8  19       29.39       30.03     20.33 o
  -7   8  19      297.52      250.59     28.26 o
  -6   8  19       11.88        7.31     24.57 o
  -5   8  19       45.68       37.36     25.99 o
  -4   8  19       25.31       33.58     23.41 o
  -3   8  19      113.95      117.30     25.72 o
  -2   8  19        0.44       17.23     20.86 o
  -1   8  19       24.71        4.88     21.17 o
   0   8  19        2.28       26.34     22.94 o
   1   8  19       37.86       26.87     24.21 o
   2   8  19        1.47      -22.15     37.65 o
   3   8  19       64.48       37.69     58.08 o
  -8   9  19      127.91      201.54     57.69 o
  -7   9  19      164.99      141.66     23.72 o
  -6   9  19       18.93       17.93     28.66 o
  -5   9  19        0.35       40.24     29.70 o
  -4   9  19       47.66       43.92     24.39 o
  -3   9  19        0.00        5.60     23.40 o
  -2   9  19       46.29       19.40     23.36 o
  -1   9  19       10.73        4.42     26.02 o
   0   9  19       26.80       31.02     24.20 o
   1   9  19       47.32       15.22     42.93 o
   2   9  19      125.48      122.16     69.04 o
  -7  10  19      229.17      225.32     28.76 o
  -6  10  19      121.93      107.52     54.23 o
  -5  10  19        0.01      -13.46     26.37 o
  -4  10  19       16.82       -7.57     31.81 o
  -3  10  19        0.34       10.12     24.91 o
  -2  10  19      151.07      166.52     27.77 o
  -1  10  19       24.06       -4.62     27.31 o
   0  10  19      214.63      199.01     29.51 o
   1  10  19      130.55      119.19     35.04 o
  -6  11  19       52.40       64.02     56.92 o
  -5  11  19       11.78       -7.02     27.13 o
  -4  11  19      188.39      179.96     30.18 o
  -3  11  19      133.52      177.39     28.88 o
  -2  11  19       19.46      -14.95     28.58 o
  -1  11  19       48.12       82.14     29.68 o
   0  11  19      309.71      320.35     34.10 o
  -5  12  19      186.55      175.77     66.54 o
  -4  12  19        2.67       14.63     25.41 o
  -3  12  19      111.11      113.70     29.20 o
  -2  12  19       84.06       85.69     31.08 o
  -1  12  19      132.46       75.82     31.18 o
  -9   0  20      250.28      259.88     26.91 o
  -8   0  20      294.17      327.37     30.06 o
  -7   0  20      135.87      149.88     33.88 o
  -6   0  20       14.44        1.82     14.64 o
  -5   0  20      787.08      748.97     83.85 o
  -4   0  20       73.74      121.34     24.84 o
  -3   0  20       10.99       -2.64     23.00 o
  -2   0  20       16.78       -9.24     22.51 o
  -1   0  20       24.83        2.49     40.48 o
   0   0  20       14.36       16.13     24.03 o
   1   0  20       54.53       73.89     31.05 o
   2   0  20      534.81      568.84     86.15 o
   3   0  20       10.41      -43.08     43.08 o
  -9   1  20       38.12       27.75     12.36 o
  -8   1  20       41.42       39.53     12.05 o
  -7   1  20       29.32       29.89     11.72 o
  -6   1  20        6.88       11.76     13.41 o
  -5   1  20      512.01      525.14     31.84 o
  -4   1  20       24.96       22.43     16.15 o
  -3   1  20       19.15       38.40     19.72 o
  -2   1  20       80.50       80.87     18.29 o
  -1   1  20       30.51       -7.89     17.07 o
   0   1  20       58.74       24.44     17.67 o
   1   1  20       91.10      106.70     29.71 o
   2   1  20       70.19       74.72     26.90 o
   3   1  20      310.11      361.97     48.92 o
  -9   2  20       13.99        3.55     16.46 o
  -8   2  20        1.72       16.73     12.15 o
  -7   2  20        6.07        7.42     13.99 o
  -6   2  20      723.79      671.69     37.94 o
  -5   2  20       14.63       25.38     16.19 o
  -4   2  20      145.78      159.66     20.56 o
  -3   2  20       41.78       83.91     17.18 o
  -2   2  20       44.19       52.63     17.25 o
  -1   2  20      274.10      314.41     24.47 o
   0   2  20      324.80      419.37     33.76 o
   1   2  20        1.79       29.58     31.24 o
   2   2  20        1.87      -13.29     25.30 o
   3   2  20       30.67       25.77     33.59 o
  -9   3  20        1.01       -6.14     15.68 o
  -8   3  20        0.00       16.81     15.03 o
  -7   3  20        1.56       17.24     14.71 o
  -6   3  20      260.31      243.14     21.26 o
  -5   3  20       80.50       63.68     18.64 o
  -4   3  20       78.39       84.93     14.48 o
  -3   3  20       12.19        3.02     16.52 o
  -2   3  20      167.20      198.10     20.78 o
  -1   3  20      102.00      122.85     19.64 o
   0   3  20       41.97       21.44     27.09 o
   1   3  20       77.46       65.48     31.14 o
   2   3  20        0.60       36.07     33.43 o
   3   3  20       56.89       97.88     36.12 o
  -9   4  20       97.80      121.38     18.20 o
  -8   4  20        4.56      -14.59     14.59 o
  -7   4  20      129.85      171.73     25.33 o
  -6   4  20       15.92       -1.42     15.01 o
  -5   4  20      199.31      192.05     19.19 o
  -4   4  20       20.14       41.07     18.64 o
  -3   4  20      139.35      158.90     19.76 o
  -2   4  20      107.28      106.41     19.16 o
  -1   4  20       90.28       75.55     20.90 o
   0   4  20      187.09      194.05     25.33 o
   1   4  20        8.55       40.92     23.73 o
   2   4  20       10.08       17.57     34.98 o
   3   4  20        1.24        5.62     36.35 o
  -9   5  20        0.58        3.71     15.61 o
  -8   5  20       73.28       57.87     16.37 o
  -7   5  20      261.70      289.43     23.86 o
  -6   5  20      126.44      116.42     17.25 o
  -5   5  20       39.36       12.23     22.99 o
  -4   5  20      194.80      211.00     23.30 o
  -3   5  20       36.89       32.41     17.49 o
  -2   5  20        2.51       -8.26     20.05 o
  -1   5  20      145.59      149.92     23.07 o
   0   5  20        2.35       12.21     37.25 o
   1   5  20      268.62      281.74     43.58 o
   2   5  20       58.29       69.29     38.98 o
   3   5  20       14.11       31.49     70.00 o
  -8   6  20        0.02      -14.65     14.65 o
  -7   6  20      194.15      205.40     28.42 o
  -6   6  20      163.00      180.03     21.36 o
  -5   6  20       92.10       79.53     31.25 o
  -4   6  20       67.20       86.33     20.54 o
  -3   6  20       72.44       47.70     26.59 o
  -2   6  20       52.67       52.62     21.93 o
  -1   6  20       28.61       27.35     21.52 o
   0   6  20       73.77       72.37     23.88 o
   1   6  20      187.09      276.17     30.70 o
   2   6  20       23.88       60.86     38.24 o
   3   6  20        0.07      -51.54     53.85 o
  -8   7  20        2.17       23.55     19.09 o
  -7   7  20      118.70      140.66     21.45 o
  -6   7  20      140.10      119.16     38.75 o
  -5   7  20       43.53       60.62     34.12 o
  -4   7  20        9.93       23.05     22.54 o
  -3   7  20       26.69       41.25     23.88 o
  -2   7  20      113.41      101.90     23.96 o
  -1   7  20       41.36       30.49     21.80 o
   0   7  20      120.91      105.51     36.12 o
   1   7  20       34.97       33.31     26.26 o
   2   7  20       25.93       10.10     38.32 o
  -7   8  20        2.11        0.84     18.27 o
  -6   8  20       18.62       11.85     39.09 o
  -5   8  20        3.18       41.04     26.02 o
  -4   8  20       31.68       58.55     24.76 o
  -3   8  20       16.53       11.98     27.11 o
  -2   8  20       15.53        8.21     31.03 o
  -1   8  20        1.17      -21.74     21.74 o
   0   8  20        5.45       11.63     23.45 o
   1   8  20       10.70      -26.49     32.44 o
   2   8  20        0.29      -12.77     38.72 o
  -7   9  20      104.50      106.17     29.28 o
  -6   9  20      633.03      638.53    108.13 o
  -5   9  20       62.52       53.01     26.75 o
  -4   9  20        0.43       19.92     24.43 o
  -3   9  20       62.24       41.61     25.04 o
  -2   9  20      116.77       92.88     36.86 o
  -1   9  20      127.58      153.75     27.75 o
   0   9  20        1.32       -0.77     25.09 o
   1   9  20       78.57       15.58     33.34 o
  -6  10  20        4.44       -6.21     45.88 o
  -5  10  20       95.55       48.84     28.61 o
  -4  10  20       14.18       49.34     24.96 o
  -3  10  20       90.21      115.69     27.59 o
  -2  10  20       10.64        8.05     25.13 o
  -1  10  20       58.44        3.32     28.51 o
   0  10  20        8.14       26.62     25.75 o
  -5  11  20      131.71      137.69     60.77 o
  -4  11  20        8.24       -6.39     25.18 o
  -3  11  20        1.20        1.69     26.11 o
  -2  11  20       13.35       32.53     29.04 o
  -1  11  20      122.44      160.09     42.34 o
  -9   1  21       36.74       12.33     12.19 o
  -8   1  21        3.59        5.65     16.71 o
  -7   1  21        9.41        5.59     14.14 o
  -6   1  21      104.48      125.09     16.86 o
  -5   1  21        1.79      -19.94     19.94 o
  -4   1  21      161.26      148.87     21.39 o
  -3   1  21       94.43      146.16     19.58 o
  -2   1  21        2.95        8.14     20.87 o
  -1   1  21       19.92       46.19     18.30 o
   0   1  21       83.13      116.05     20.70 o
   1   1  21       94.13      138.58     29.55 o
   2   1  21       21.06       41.07     58.08 o
   3   1  21       31.61       32.45     70.58 o
  -9   2  21       57.82       78.94     18.05 o
  -8   2  21      330.65      404.82     40.21 o
  -7   2  21       60.81       68.65     16.14 o
  -6   2  21       47.82       20.75     14.25 o
  -5   2  21        4.99        0.10     13.29 o
  -4   2  21      547.90      554.61     48.58 o
  -3   2  21       39.24       48.44     19.81 o
  -2   2  21       46.33       73.45     21.18 o
  -1   2  21       23.40       33.91     19.95 o
   0   2  21      178.38      193.89     22.51 o
   1   2  21       12.76       17.93     26.32 o
   2   2  21       19.83       24.88     34.94 o
   3   2  21       69.90       32.58     34.67 o
  -9   3  21      166.65      140.85     29.82 o
  -8   3  21       85.43       88.38     17.61 o
  -7   3  21       21.80       16.09     14.89 o
  -6   3  21        7.30      -15.36     15.36 o
  -5   3  21       30.17       39.11     18.20 o
  -4   3  21        0.51      -18.47     18.47 o
  -3   3  21        8.09        0.13     18.65 o
  -2   3  21       10.72       36.21     17.94 o
  -1   3  21       74.38       58.14     19.16 o
   0   3  21        0.48      -23.09     23.09 o
   1   3  21      111.02       96.60     28.82 o
   2   3  21        2.31      -34.59    128.46 o
  -8   4  21       11.15       -3.96     16.90 o
  -7   4  21       25.82        9.41     14.93 o
  -6   4  21       40.20       47.74     21.24 o
  -5   4  21        0.00       -6.47     16.22 o
  -4   4  21        8.86       12.69     15.11 o
  -3   4  21        6.41       12.55     32.62 o
  -2   4  21        3.39       -0.81     17.81 o
  -1   4  21        0.01      -20.00     20.00 o
   0   4  21       41.51       35.14     23.38 o
   1   4  21       63.13       64.45     40.85 o
   2   4  21      127.69      153.22     42.33 o
  -8   5  21        9.65      -14.56     14.56 o
  -7   5  21       27.81       27.05     15.66 o
  -6   5  21      177.51      167.69     19.19 o
  -5   5  21       37.19       12.84     15.35 o
  -4   5  21       56.68       57.60     19.92 o
  -3   5  21        3.03      -13.31     19.55 o
  -2   5  21        0.63      -20.07     20.07 o
  -1   5  21       12.94       19.79     35.06 o
   0   5  21       41.84       69.88     23.94 o
   1   5  21        4.31      -18.51     27.40 o
   2   5  21        0.39      -36.31     36.31 o
  -8   6  21       14.74        4.43     18.14 o
  -7   6  21      170.32      153.11     19.52 o
  -6   6  21       60.46      114.62     18.64 o
  -5   6  21        3.63       -1.23     15.42 o
  -4   6  21       72.62       70.35     24.74 o
  -3   6  21       44.67       72.47     25.04 o
  -2   6  21      160.25      203.12     26.37 o
  -1   6  21       10.08       -8.17     25.82 o
   0   6  21       24.78       78.87     25.09 o
   1   6  21       25.77      -35.90     38.58 o
   2   6  21       46.81       20.38     58.46 o
  -7   7  21       35.25       39.05     19.82 o
  -6   7  21        2.57      -15.29     21.62 o
  -5   7  21       28.72      -21.85     32.11 o
  -4   7  21       23.44       27.25     24.13 o
  -3   7  21      287.23      320.14     54.51 o
  -2   7  21       16.52       59.88     23.38 o
  -1   7  21      169.23      210.24     41.01 o
   0   7  21       12.88       32.71     24.48 o
   1   7  21      154.26      184.08     51.54 o
  -7   8  21      157.68      147.69     55.38 o
  -6   8  21       37.53       32.96     19.25 o
  -5   8  21       15.58       -0.20     26.74 o
  -4   8  21      223.87      220.97     45.52 o
  -3   8  21       48.99       58.05     26.10 o
  -2   8  21       31.96       38.89     25.06 o
  -1   8  21        3.16       33.32     24.63 o
   0   8  21      172.50      156.33     28.93 o
  -6   9  21        9.14        7.69     51.15 o
  -5   9  21       72.92       99.62     29.46 o
  -4   9  21       17.80       30.44     25.38 o
  -3   9  21       19.08       14.86     25.15 o
  -2   9  21       10.03       32.38     26.13 o
  -1   9  21       24.49       24.24     41.97 o
   0   9  21        8.94       10.08     39.00 o
  -5  10  21        2.59      -15.77     55.77 o
  -4  10  21        1.34       29.06     25.40 o
  -3  10  21       34.29       73.22     26.68 o
  -2  10  21      119.77       97.57     30.85 o
  -8   0  22        0.19       -8.71     28.08 o
  -7   0  22       82.37       86.63     31.88 o
  -6   0  22      277.65      323.23    100.38 o
  -5   0  22      244.79      253.79     80.96 o
  -4   0  22      443.33      445.00     50.59 o
  -3   0  22      225.17      288.81     39.08 o
  -2   0  22      416.68      426.54     41.70 o
  -1   0  22        2.01       10.98     27.43 o
   0   0  22        9.26       -8.92     27.26 o
   1   0  22      252.70      284.31     44.33 o
   2   0  22        5.84      -26.92     50.77 o
  -8   1  22       82.64       86.92     16.77 o
  -7   1  22      116.77      103.51     23.23 o
  -6   1  22       32.23       19.54     21.17 o
  -5   1  22      158.71      155.63     25.15 o
  -4   1  22      121.40      113.65     23.66 o
  -3   1  22        0.06       -4.08     17.81 o
  -2   1  22      191.56      198.94     24.02 o
  -1   1  22      117.86       87.08     20.20 o
   0   1  22       91.96      126.97     23.20 o
   1   1  22        4.30        9.67     27.67 o
   2   1  22        3.39       88.65     38.30 o
  -8   2  22      123.20      197.17     20.37 o
  -7   2  22        2.21      -11.31     17.37 o
  -6   2  22       14.90        3.75     21.09 o
  -5   2  22       10.36       17.81     30.64 o
  -4   2  22        2.49       -9.44     21.13 o
  -3   2  22       19.80       50.64     18.56 o
  -2   2  22       71.75       80.68     19.44 o
  -1   2  22       92.53      121.28     26.08 o
   0   2  22       40.28       14.83     24.10 o
   1   2  22       48.75       56.60     28.85 o
   2   2  22       94.76       14.49     36.16 o
  -8   3  22        4.27       15.34     16.54 o
  -7   3  22        2.00      -16.36     16.36 o
  -6   3  22       21.10       49.63     16.34 o
  -5   3  22        1.67       31.95     21.78 o
  -4   3  22        0.12       13.93     21.86 o
  -3   3  22        4.41      -18.08     18.08 o
  -2   3  22       23.59       14.14     21.13 o
  -1   3  22       62.06      135.07     21.61 o
   0   3  22       69.80       52.97     25.23 o
   1   3  22       96.94      127.84     30.70 o
  -8   4  22        7.71        3.63     25.16 o
  -7   4  22       62.95       42.95     15.90 o
  -6   4  22        0.12       -8.42     15.05 o
  -5   4  22       95.94      107.88     17.76 o
  -4   4  22      172.83      176.12     23.49 o
  -3   4  22       52.23       66.46     20.70 o
  -2   4  22       12.90      -17.39     19.35 o
  -1   4  22      139.93      125.00     24.15 o
   0   4  22        7.07        4.91     24.41 o
   1   4  22      116.03       76.53     41.94 o
  -7   5  22        3.57      -17.40     17.40 o
  -6   5  22      143.73      162.48     19.91 o
  -5   5  22      171.03      203.49     31.00 o
  -4   5  22      158.82      235.62     25.54 o
  -3   5  22       12.25       34.64     24.77 o
  -2   5  22        3.79        4.40     21.86 o
  -1   5  22       99.87      137.02     25.23 o
   0   5  22      250.61      317.25     60.83 o
   1   5  22       36.71       55.86     41.67 o
  -7   6  22       15.15       12.88     17.25 o
  -6   6  22       16.27       31.47     21.39 o
  -5   6  22        2.13      -13.42     15.46 o
  -4   6  22       42.92       43.91     33.99 o
  -3   6  22      209.72      288.40     33.66 o
  -2   6  22       21.10       14.68     22.65 o
  -1   6  22      108.16      158.71     28.04 o
   0   6  22        1.21       -6.34     29.64 o
  -6   7  22        0.80      -18.13     18.13 o
  -5   7  22        9.70       42.29     38.98 o
  -4   7  22      163.18      241.92     65.01 o
  -3   7  22        4.53        7.50     25.38 o
  -2   7  22       12.67       56.34     26.25 o
  -1   7  22        0.08       10.49     24.66 o
   0   7  22       15.59       22.79     39.58 o
  -5   8  22        8.79      -26.18     26.67 o
  -4   8  22       59.07       80.84     35.61 o
  -3   8  22       27.42       -3.63     25.83 o
  -2   8  22       28.90       42.21     26.18 o
  -1   8  22       32.49       39.27     31.31 o
  -4   9  22        1.37       -3.85     50.38 o
  -3   9  22       17.36      106.46     42.94 o
  -7   1  23        3.20       -8.14     21.64 o
  -6   1  23       70.67       48.04     22.71 o
  -5   1  23        2.20      -14.07     28.03 o
  -4   1  23      220.45      276.32     29.95 o
  -3   1  23        0.01        3.10     18.86 o
  -2   1  23        0.76      -14.15     19.24 o
  -1   1  23       11.50        9.28     21.29 o
   0   1  23        1.46      -24.54     24.54 o
   1   1  23       26.91       10.72     28.79 o
  -7   2  23       16.92       31.88     22.17 o
  -6   2  23      100.83       99.19     31.87 o
  -5   2  23       29.75       -5.64     28.70 o
  -4   2  23      174.94      170.75     30.64 o
  -3   2  23       87.79      129.32     27.14 o
  -2   2  23        5.14      -12.64     18.72 o
  -1   2  23      195.30      259.89     25.35 o
   0   2  23        3.00       37.46     28.96 o
   1   2  23       41.75       12.31     46.15 o
  -7   3  23       80.82       66.22     23.34 o
  -6   3  23       36.18       54.69     23.32 o
  -5   3  23       85.38      125.18     25.25 o
  -4   3  23      181.86      208.96     27.43 o
  -3   3  23        3.55       18.86     21.22 o
  -2   3  23      188.26      261.80     24.80 o
  -1   3  23       31.94       47.10     27.25 o
   0   3  23      153.32      229.39     34.99 o
  -7   4  23        8.44        0.61     17.20 o
  -6   4  23       55.87       24.12     22.52 o
  -5   4  23       42.11       12.38     22.36 o
  -4   4  23        1.54      -21.74     21.74 o
  -3   4  23      121.44      107.16     25.87 o
  -2   4  23        4.62        7.59     23.78 o
  -1   4  23       25.08       -1.12     26.48 o
   0   4  23       34.37       40.10     26.96 o
  -6   5  23        0.07        4.10     20.84 o
  -5   5  23       30.05       15.57     27.09 o
  -4   5  23        2.67       16.37     22.82 o
  -3   5  23       42.38      118.00     27.43 o
  -2   5  23       43.05        2.12     23.42 o
  -1   5  23       15.36       74.75     25.66 o
   0   5  23      171.14      208.08     51.92 o
  -6   6  23        5.89       11.82     31.12 o
  -5   6  23        0.08       10.59     23.20 o
  -4   6  23        4.46      -14.62     36.81 o
  -3   6  23       54.06       93.73     27.81 o
  -2   6  23       43.44       36.70     26.14 o
  -1   6  23        8.84       -6.97     28.45 o
  -5   7  23        4.33        3.08     50.00 o
  -4   7  23       29.44      100.77     51.92 o
  -3   7  23       14.08      -14.70     26.26 o
  -2   7  23        0.56        3.92     48.27 o
  -6   0  24       29.98       17.18     32.47 o
  -5   0  24        1.60        8.56     33.08 o
  -4   0  24        6.04      -24.60     32.23 o
  -3   0  24       40.73       22.31     35.49 o
  -2   0  24        2.23       42.77     31.98 o
  -1   0  24        6.06        6.98     28.92 o
  -6   1  24       70.87       97.99     25.01 o
  -5   1  24       66.52       12.04     23.33 o
  -4   1  24      429.08      559.40     44.96 o
  -3   1  24      116.83      157.71     48.12 o
  -2   1  24        2.73        6.12     20.24 o
  -1   1  24       59.60       57.78     28.70 o
  -6   2  24       14.43       46.00     31.22 o
  -5   2  24       76.82       54.10     24.01 o
  -4   2  24       10.10       11.90     23.91 o
  -3   2  24       86.88       92.54     26.25 o
  -2   2  24       56.81       46.04     21.29 o
  -1   2  24       30.38       37.97     23.05 o
  -6   3  24        0.85       -0.93     30.37 o
  -5   3  24        9.62      -14.77     22.75 o
  -4   3  24        0.48      -19.60     23.75 o
  -3   3  24        2.93       12.09     21.39 o
  -2   3  24        5.09      -21.47     21.98 o
  -1   3  24       16.43       60.00     45.00 o
  -5   4  24        8.11       -7.05     29.30 o
  -4   4  24       54.60       90.21     26.32 o
  -3   4  24       20.89       16.66     22.28 o
  -2   4  24        1.91       20.28     32.80 o
  -4   5  24       16.03       -2.67     31.54 o
  -3   5  24        4.64      -35.76     35.76 o
 
